# Supplementary material for: 1-(3,3-Dichloro­all­yloxy)-4-methyl-2-nitro­benzene
Source: Acta Crystallogr Sect E Struct Rep Online. 2012 May 31;68(Pt 6):o1929. doi: 10.1107/S1600536812023057 (PMC3379484; doi:10.1107/S1600536812023057)
Supplement: Supplementary file 1 [file e-68-o1929-sup1.cif]

##############################################################################
#                                                                            #
# This CIF contains the data in a paper accepted for publication in          #
# Acta Crystallographica Section E. It conforms to the requirements of       #
# Notes for Authors for Acta Crystallographica Section E, and has been       #
# peer reviewed under the auspices of the IUCr Commission on Journals.       #
#                                                                            #
# Full details of the Crystallographic Information File format               #
# are given in the paper "The Crystallographic Information File (CIF):       #
# a New Standard Archive File for Crystallography" by S. R. Hall, F. H.      #
# Allen and I. D. Brown [Acta Cryst. (1991), A47, 655-685].                  #
#                                                                            #
# The current version of the core CIF dictionary is obtainable from          #
# ftp://ftp.iucr.org/pub/cif_core.dic.                                       #
#                                                                            #
# Software is freely available for graphical display of the structure(s)     #
# in this CIF. For information consult the CIF software page                 #
# http://www.iucr.org/resources/cif/software.                                #
#                                                                            #
# This file may be used for bona fide research purposes within the           #
# scientific community so long as proper attribution is given to the journal # 
# article from which it was obtained.                                        #
#                                                                            #
##############################################################################
data_I
_audit_creation_method     SHELXL-97
_chemical_name_systematic
;
1-(3,3-Dichloroallyloxy)-4-methyl-2-nitrobenzene
;
_chemical_name_common     ?
_chemical_formula_moiety     'C10 H9 Cl2 N O3'
_chemical_formula_sum     'C10 H9 Cl2 N O3'
_chemical_formula_iupac     'C10 H9 Cl2 N O3'
_chemical_formula_weight     262.08
_chemical_melting_point     ?
_symmetry_cell_setting     triclinic
_symmetry_space_group_name_H-M     'P -1'
_symmetry_space_group_name_Hall     '-P 1'
loop_
    _symmetry_equiv_pos_as_xyz
    'x, y, z'
    '-x, -y, -z'
_cell_length_a     7.5430(15)
_cell_length_b     7.7630(16)
_cell_length_c     10.713(2)
_cell_angle_alpha     83.69(3)
_cell_angle_beta     88.78(3)
_cell_angle_gamma     67.23(3)
_cell_volume     574.8(2)
_cell_formula_units_Z     2
_cell_measurement_reflns_used     25
_cell_measurement_theta_min     10
_cell_measurement_theta_max     13
_cell_measurement_temperature     293(2)
_exptl_crystal_description     block
_exptl_crystal_colour     colourless
_exptl_crystal_size_max     0.30
_exptl_crystal_size_mid     0.20
_exptl_crystal_size_min     0.10
_exptl_crystal_density_diffrn     1.514
_exptl_crystal_density_meas     ?
_exptl_crystal_density_method     'not measured'
_exptl_crystal_F_000     268
_exptl_absorpt_coefficient_mu     0.555
_exptl_absorpt_correction_type     psi-scan
_exptl_absorpt_process_details     '(North <i>et al.</i>, 1968)'
_exptl_absorpt_correction_T_min     0.8513
_exptl_absorpt_correction_T_max     0.9466
_exptl_special_details
;
;
_diffrn_ambient_temperature     293(2)
_diffrn_radiation_type     MoK\a
_diffrn_radiation_wavelength     0.71073
_diffrn_radiation_source     'fine-focus sealed tube'
_diffrn_radiation_monochromator     graphite
_diffrn_measurement_device_type     'Enraf--Nonius CAD-4'
_diffrn_measurement_method     \w/2\q
_diffrn_detector_area_resol_mean     ?
_diffrn_reflns_number     2277
_diffrn_reflns_av_R_equivalents     0.0210
_diffrn_reflns_av_sigmaI/netI     0.0275
_diffrn_reflns_theta_min     1.91
_diffrn_reflns_theta_max     25.35
_diffrn_reflns_theta_full     25.35
_diffrn_measured_fraction_theta_max     1.000
_diffrn_measured_fraction_theta_full     1.000
_diffrn_reflns_limit_h_min     0
_diffrn_reflns_limit_h_max     9
_diffrn_reflns_limit_k_min     -8
_diffrn_reflns_limit_k_max     9
_diffrn_reflns_limit_l_min     -12
_diffrn_reflns_limit_l_max     12
_diffrn_standards_number     3
_diffrn_standards_interval_count     200
_diffrn_standards_interval_time     120
_diffrn_standards_decay_%     1
_refine_special_details
;
Refinement of <i>F</i>^2^ against ALL reflections. The weighted <i>R</i>-factor
<i>wR</i> and goodness of fit <i>S</i> are based on <i>F</i>^2^, conventional
<i>R</i>-factors <i>R</i> are based on <i>F</i>, with <i>F</i> set to zero for
negative <i>F</i>^2^. The threshold expression of <i>F</i>^2^ >
\s(<i>F</i>^2^) is used only for calculating <i>R</i>-factors(gt) <i>etc</i>.
and is not relevant to the choice of reflections for refinement.
<i>R</i>-factors based on <i>F</i>^2^ are statistically about twice as large
as those based on <i>F</i>, and <i>R</i>- factors based on ALL data will be
even larger.
;
_reflns_number_total     2103
_reflns_number_gt     1638
_reflns_threshold_expression     I>2\s(I)
_refine_ls_structure_factor_coef     Fsqd
_refine_ls_matrix_type     full
_refine_ls_R_factor_all     0.0633
_refine_ls_R_factor_gt     0.0484
_refine_ls_wR_factor_gt     0.1441
_refine_ls_wR_factor_ref     0.1560
_refine_ls_goodness_of_fit_ref     1.009
_refine_ls_restrained_S_all     1.009
_refine_ls_number_reflns     2103
_refine_ls_number_parameters     145
_refine_ls_number_restraints     0
_refine_ls_hydrogen_treatment     constr
_refine_ls_weighting_scheme     calc
_refine_ls_weighting_details
         'calc w=1/[\s^2^(Fo^2^)+(0.1000P)^2^+0.1300P] where P=(Fo^2^+2Fc^2^)/3'
_atom_sites_solution_hydrogens     geom
_atom_sites_solution_primary     direct
_atom_sites_solution_secondary     difmap
_refine_ls_shift/su_max     0.000
_refine_ls_shift/su_mean     0.000
_refine_diff_density_max     0.284
_refine_diff_density_min     -0.277
_refine_ls_extinction_method     none
_refine_ls_extinction_coef     ?
loop_
    _atom_type_symbol
    _atom_type_description
    _atom_type_scat_dispersion_real
    _atom_type_scat_dispersion_imag
    _atom_type_scat_source
    'C' 'C' 0.0033 0.0016
                         'International Tables Vol C Tables 4.2.6.8 and 6.1.1.4'
    'H' 'H' 0.0000 0.0000
                         'International Tables Vol C Tables 4.2.6.8 and 6.1.1.4'
    'N' 'N' 0.0061 0.0033
                         'International Tables Vol C Tables 4.2.6.8 and 6.1.1.4'
    'O' 'O' 0.0106 0.0060
                         'International Tables Vol C Tables 4.2.6.8 and 6.1.1.4'
    'Cl' 'Cl' 0.1484 0.1585
                         'International Tables Vol C Tables 4.2.6.8 and 6.1.1.4'
_computing_data_collection     'CAD-4 Software (Enraf--Nonius, 1985)'
_computing_cell_refinement     'CAD-4 Software (Enraf--Nonius, 1985)'
_computing_data_reduction     'XCAD4 (Harms & Wocadlo, 1995)'
_computing_structure_solution     'SHELXS97 (Sheldrick, 2008)'
_computing_structure_refinement     'SHELXL97 (Sheldrick, 2008)'
_computing_molecular_graphics     'SHELXTL (Sheldrick, 2008)'
_computing_publication_material     'SHELXTL (Sheldrick, 2008)'
loop_
    _atom_site_type_symbol
    _atom_site_label
    _atom_site_fract_x
    _atom_site_fract_y
    _atom_site_fract_z
    _atom_site_U_iso_or_equiv
    _atom_site_adp_type
    _atom_site_calc_flag
    _atom_site_refinement_flags
    _atom_site_occupancy
    _atom_site_symmetry_multiplicity
    _atom_site_disorder_assembly
    _atom_site_disorder_group
    Cl Cl1 0.35049(14) 0.31042(13) 0.40617(7) 0.0723(3) Uani d . 1 1 . .
    Cl Cl2 0.20254(13) 0.53282(12) 0.60994(8) 0.0713(3) Uani d . 1 1 . .
    O O1 0.8637(4) -0.2999(3) 0.8304(2) 0.0767(8) Uani d . 1 1 . .
    O O2 0.7766(4) -0.4263(3) 0.9976(2) 0.0731(7) Uani d . 1 1 . .
    O O3 0.6554(3) 0.0677(3) 0.82149(17) 0.0542(5) Uani d . 1 1 . .
    N N 0.8110(4) -0.2976(3) 0.9385(2) 0.0534(6) Uani d . 1 1 . .
    C C1 0.6985(4) 0.1898(4) 1.0130(3) 0.0506(7) Uani d . 1 1 . .
    H H1A 0.6478 0.3133 0.9755 0.061 Uiso calc R 1 1 . .
    C C2 0.7574(4) 0.1533(4) 1.1372(3) 0.0511(7) Uani d . 1 1 . .
    H H2A 0.7446 0.2537 1.1816 0.061 Uiso calc R 1 1 . .
    C C3 0.8352(4) -0.0276(4) 1.1987(2) 0.0461(6) Uani d . 1 1 . .
    C C4 0.8481(4) -0.1727(4) 1.1298(2) 0.0457(6) Uani d . 1 1 . .
    H H4A 0.8972 -0.2958 1.1681 0.055 Uiso calc R 1 1 . .
    C C5 0.7892(4) -0.1372(4) 1.0055(2) 0.0411(6) Uani d . 1 1 . .
    C C6 0.7139(4) 0.0451(4) 0.9434(2) 0.0417(6) Uani d . 1 1 . .
    C C7 0.9018(5) -0.0623(5) 1.3344(3) 0.0661(9) Uani d . 1 1 . .
    H H7A 0.8808 0.0554 1.3652 0.099 Uiso calc R 1 1 . .
    H H7B 1.0364 -0.1409 1.3409 0.099 Uiso calc R 1 1 . .
    H H7C 0.8306 -0.1235 1.3835 0.099 Uiso calc R 1 1 . .
    C C8 0.5768(5) 0.2544(4) 0.7592(3) 0.0515(7) Uani d . 1 1 . .
    H H8A 0.6681 0.3142 0.7612 0.062 Uiso calc R 1 1 . .
    H H8B 0.4597 0.3296 0.7989 0.062 Uiso calc R 1 1 . .
    C C9 0.5358(5) 0.2340(4) 0.6279(3) 0.0537(7) Uani d . 1 1 . .
    H H9A 0.6257 0.1337 0.5915 0.064 Uiso calc R 1 1 . .
    C C10 0.3856(5) 0.3433(4) 0.5586(3) 0.0517(7) Uani d . 1 1 . .
loop_
    _atom_site_aniso_label
    _atom_site_aniso_U_11
    _atom_site_aniso_U_22
    _atom_site_aniso_U_33
    _atom_site_aniso_U_12
    _atom_site_aniso_U_13
    _atom_site_aniso_U_23
    Cl1 0.0946(7) 0.0785(6) 0.0430(4) -0.0320(5) -0.0101(4) -0.0062(4)
    Cl2 0.0730(6) 0.0587(5) 0.0630(5) -0.0040(4) -0.0091(4) -0.0066(4)
    O1 0.112(2) 0.0556(14) 0.0473(13) -0.0128(13) -0.0062(13) -0.0175(10)
    O2 0.0858(17) 0.0430(12) 0.0966(18) -0.0307(12) 0.0023(14) -0.0107(12)
    O3 0.0765(14) 0.0393(10) 0.0438(11) -0.0199(10) -0.0116(10) 0.0006(8)
    N 0.0584(15) 0.0364(12) 0.0599(16) -0.0107(11) -0.0099(12) -0.0090(11)
    C1 0.0641(18) 0.0350(14) 0.0531(16) -0.0199(13) -0.0054(13) -0.0024(12)
    C2 0.0625(18) 0.0450(15) 0.0504(16) -0.0239(13) 0.0007(13) -0.0127(12)
    C3 0.0460(15) 0.0525(16) 0.0410(14) -0.0199(12) 0.0037(11) -0.0078(12)
    C4 0.0489(15) 0.0438(14) 0.0412(14) -0.0166(12) 0.0006(11) 0.0027(11)
    C5 0.0426(14) 0.0373(13) 0.0453(14) -0.0170(11) 0.0030(11) -0.0065(11)
    C6 0.0453(14) 0.0415(14) 0.0376(13) -0.0165(11) -0.0009(11) -0.0020(11)
    C7 0.076(2) 0.076(2) 0.0444(16) -0.0263(18) -0.0025(15) -0.0086(15)
    C8 0.0635(18) 0.0411(14) 0.0446(15) -0.0158(13) -0.0059(13) 0.0023(12)
    C9 0.0617(18) 0.0477(16) 0.0449(15) -0.0139(14) 0.0011(13) -0.0051(12)
    C10 0.0648(18) 0.0487(16) 0.0413(15) -0.0218(14) -0.0014(13) -0.0033(12)
_geom_special_details
;
All e.s.d.'s (except the e.s.d. in the dihedral angle between two l.s. planes)
are estimated using the full covariance matrix. The cell e.s.d.'s are taken
into account individually in the estimation of e.s.d.'s in distances, angles
and torsion angles; correlations between e.s.d.'s in cell parameters are only
used when they are defined by crystal symmetry. An approximate (isotropic)
treatment of cell e.s.d.'s is used for estimating e.s.d.'s involving l.s.
planes.
;
loop_
    _geom_bond_atom_site_label_1
    _geom_bond_atom_site_label_2
    _geom_bond_site_symmetry_2
    _geom_bond_distance
    _geom_bond_publ_flag
    Cl1 C10 . 1.721(3) ?
    Cl2 C10 . 1.717(3) ?
    O1 N . 1.216(3) ?
    O2 N . 1.233(3) ?
    O3 C6 . 1.358(3) ?
    O3 C8 . 1.427(3) ?
    N C5 . 1.458(3) ?
    C1 C2 . 1.375(4) ?
    C1 C6 . 1.383(4) ?
    C1 H1A . 0.9300 ?
    C2 C3 . 1.388(4) ?
    C2 H2A . 0.9300 ?
    C3 C4 . 1.384(4) ?
    C3 C7 . 1.510(4) ?
    C4 C5 . 1.378(4) ?
    C4 H4A . 0.9300 ?
    C5 C6 . 1.398(4) ?
    C7 H7A . 0.9600 ?
    C7 H7B . 0.9600 ?
    C7 H7C . 0.9600 ?
    C8 C9 . 1.484(4) ?
    C8 H8A . 0.9700 ?
    C8 H8B . 0.9700 ?
    C9 C10 . 1.307(4) ?
    C9 H9A . 0.9300 ?
loop_
    _geom_angle_atom_site_label_1
    _geom_angle_atom_site_label_2
    _geom_angle_atom_site_label_3
    _geom_angle_site_symmetry_1
    _geom_angle_site_symmetry_3
    _geom_angle
    _geom_angle_publ_flag
    C6 O3 C8 . . 117.7(2) ?
    O1 N O2 . . 123.7(2) ?
    O1 N C5 . . 119.6(3) ?
    O2 N C5 . . 116.6(2) ?
    C2 C1 C6 . . 120.8(3) ?
    C2 C1 H1A . . 119.6 ?
    C6 C1 H1A . . 119.6 ?
    C1 C2 C3 . . 122.5(3) ?
    C1 C2 H2A . . 118.7 ?
    C3 C2 H2A . . 118.7 ?
    C4 C3 C2 . . 116.9(2) ?
    C4 C3 C7 . . 122.2(3) ?
    C2 C3 C7 . . 120.9(3) ?
    C5 C4 C3 . . 120.9(3) ?
    C5 C4 H4A . . 119.5 ?
    C3 C4 H4A . . 119.5 ?
    C4 C5 C6 . . 122.0(3) ?
    C4 C5 N . . 117.7(2) ?
    C6 C5 N . . 120.3(2) ?
    O3 C6 C1 . . 124.9(2) ?
    O3 C6 C5 . . 118.1(2) ?
    C1 C6 C5 . . 116.9(2) ?
    C3 C7 H7A . . 109.5 ?
    C3 C7 H7B . . 109.5 ?
    H7A C7 H7B . . 109.5 ?
    C3 C7 H7C . . 109.5 ?
    H7A C7 H7C . . 109.5 ?
    H7B C7 H7C . . 109.5 ?
    O3 C8 C9 . . 105.5(2) ?
    O3 C8 H8A . . 110.6 ?
    C9 C8 H8A . . 110.6 ?
    O3 C8 H8B . . 110.6 ?
    C9 C8 H8B . . 110.6 ?
    H8A C8 H8B . . 108.8 ?
    C10 C9 C8 . . 126.3(3) ?
    C10 C9 H9A . . 116.9 ?
    C8 C9 H9A . . 116.9 ?
    C9 C10 Cl2 . . 123.7(2) ?
    C9 C10 Cl1 . . 123.2(2) ?
    Cl2 C10 Cl1 . . 113.06(18) ?
loop_
    _geom_torsion_atom_site_label_1
    _geom_torsion_atom_site_label_2
    _geom_torsion_atom_site_label_3
    _geom_torsion_atom_site_label_4
    _geom_torsion_site_symmetry_1
    _geom_torsion_site_symmetry_2
    _geom_torsion_site_symmetry_3
    _geom_torsion_site_symmetry_4
    _geom_torsion
    _geom_torsion_publ_flag
    C6 C1 C2 C3 . . . . 0.3(5) ?
    C1 C2 C3 C4 . . . . -1.3(4) ?
    C1 C2 C3 C7 . . . . 178.8(3) ?
    C2 C3 C4 C5 . . . . 1.2(4) ?
    C7 C3 C4 C5 . . . . -178.9(3) ?
    C3 C4 C5 C6 . . . . -0.2(4) ?
    C3 C4 C5 N . . . . 178.7(3) ?
    O1 N C5 C4 . . . . -140.1(3) ?
    O2 N C5 C4 . . . . 38.8(4) ?
    O1 N C5 C6 . . . . 38.9(4) ?
    O2 N C5 C6 . . . . -142.3(3) ?
    C8 O3 C6 C1 . . . . 1.7(4) ?
    C8 O3 C6 C5 . . . . 179.3(2) ?
    C2 C1 C6 O3 . . . . 178.3(3) ?
    C2 C1 C6 C5 . . . . 0.7(4) ?
    C4 C5 C6 O3 . . . . -178.6(2) ?
    N C5 C6 O3 . . . . 2.5(4) ?
    C4 C5 C6 C1 . . . . -0.8(4) ?
    N C5 C6 C1 . . . . -179.7(3) ?
    C6 O3 C8 C9 . . . . 177.3(2) ?
    O3 C8 C9 C10 . . . . 140.5(3) ?
    C8 C9 C10 Cl2 . . . . -1.1(5) ?
    C8 C9 C10 Cl1 . . . . 179.4(2) ?
loop_
    _geom_hbond_atom_site_label_D
    _geom_hbond_atom_site_label_H
    _geom_hbond_atom_site_label_A
    _geom_hbond_site_symmetry_A
    _geom_hbond_distance_DH
    _geom_hbond_distance_HA
    _geom_hbond_distance_DA
    _geom_hbond_angle_DHA
    _geom_hbond_publ_flag
    C1 H1A O2 1_565 0.9300 2.5900 3.241(4) 127.00 yes
_iucr_refine_instructions_details
;
TITL X in P-1
CELL 0.71073   7.5430   7.7630  10.7130  83.690  88.780  67.230
ZERR    2.00   0.0015   0.0016   0.0021   0.030   0.030   0.030
LATT  1
SFAC C H N O CL
UNIT 20 18 2 6 4
ACTA
L.S. 50
BOND $H
CONF
SIZE .3 .2 .1
FMAP 2
PLAN 10
WGHT    0.100000    0.130000
FVAR       1.00100
CL1   5    0.350487    0.310417    0.406173    11.00000    0.09459    0.07850 =
         0.04297   -0.00619   -0.01007   -0.03198
CL2   5    0.202536    0.532820    0.609941    11.00000    0.07298    0.05871 =
         0.06303   -0.00660   -0.00914   -0.00404
O1    4    0.863684   -0.299931    0.830406    11.00000    0.11249    0.05559 =
         0.04727   -0.01747   -0.00623   -0.01283
O2    4    0.776573   -0.426250    0.997608    11.00000    0.08581    0.04301 =
         0.09659   -0.01074    0.00226   -0.03074
O3    4    0.655448    0.067711    0.821485    11.00000    0.07654    0.03931 =
         0.04381    0.00063   -0.01165   -0.01986
N     3    0.810961   -0.297569    0.938466    11.00000    0.05839    0.03637 =
         0.05995   -0.00904   -0.00987   -0.01068
C1    1    0.698511    0.189836    1.013027    11.00000    0.06409    0.03504 =
         0.05310   -0.00242   -0.00535   -0.01986
AFIX  43
H1A   2    0.647771    0.313303    0.975464    11.00000   -1.20000
AFIX   0
C2    1    0.757417    0.153300    1.137182    11.00000    0.06252    0.04502 =
         0.05039   -0.01274    0.00068   -0.02392
AFIX  43
H2A   2    0.744638    0.253689    1.181635    11.00000   -1.20000
AFIX   0
C3    1    0.835201   -0.027642    1.198676    11.00000    0.04598    0.05248 =
         0.04103   -0.00779    0.00369   -0.01991
C4    1    0.848086   -0.172665    1.129849    11.00000    0.04891    0.04380 =
         0.04124    0.00273    0.00062   -0.01658
AFIX  43
H4A   2    0.897178   -0.295792    1.168078    11.00000   -1.20000
AFIX   0
C5    1    0.789202   -0.137162    1.005499    11.00000    0.04259    0.03734 =
         0.04527   -0.00652    0.00300   -0.01704
C6    1    0.713875    0.045062    0.943412    11.00000    0.04526    0.04152 =
         0.03760   -0.00203   -0.00093   -0.01646
C7    1    0.901815   -0.062316    1.334449    11.00000    0.07581    0.07592 =
         0.04436   -0.00859   -0.00245   -0.02628
AFIX  33
H7A   2    0.880835    0.055450    1.365227    11.00000   -1.50000
H7B   2    1.036379   -0.140897    1.340921    11.00000   -1.50000
H7C   2    0.830574   -0.123541    1.383502    11.00000   -1.50000
AFIX   0
C8    1    0.576768    0.254427    0.759172    11.00000    0.06346    0.04105 =
         0.04465    0.00226   -0.00593   -0.01583
AFIX  23
H8A   2    0.668130    0.314182    0.761210    11.00000   -1.20000
H8B   2    0.459699    0.329559    0.798892    11.00000   -1.20000
AFIX   0
C9    1    0.535847    0.233956    0.627908    11.00000    0.06173    0.04766 =
         0.04486   -0.00506    0.00106   -0.01385
AFIX  43
H9A   2    0.625741    0.133681    0.591488    11.00000   -1.20000
AFIX   0
C10   1    0.385602    0.343317    0.558564    11.00000    0.06476    0.04873 =
         0.04132   -0.00330   -0.00141   -0.02184
HKLF 4
END
;
data_global
_journal_date_recd_electronic     2012-05-02
_journal_date_accepted     2012-05-20
_journal_name_full     'Acta Crystallographica, Section E'
_journal_year     2012
_journal_volume     68
_journal_issue      6
_journal_page_first     o1929
_journal_page_last     o1929
_journal_paper_category     QO
_journal_paper_doi     10.1107/S1600536812023057
_journal_coeditor_code     SJ5235
_publ_contact_author_name     'Professor Dong-mei Ren'
_publ_contact_author_address
;
'Dong-mei Ren'
Security and Environment Engineering College
Capital University of Economics and Business
Beijing 10070
People's Republic of China
;
_publ_contact_author_email     'nanoren@126.com'
_publ_contact_author_fax     '86-10-83951021'
_publ_contact_author_phone     '86-10-83951021'
_publ_section_title
;
1-(3,3-Dichloroallyloxy)-4-methyl-2-nitrobenzene
;
loop_
    _publ_author_name
    _publ_author_address
    'Dong-mei Ren'
;
Security and Environment Engineering College
Capital University of Economics and Business
Beijing 10070
People's Republic of China
;
