# Supplementary material for: 1-(3,3-Dichloro­all­yloxy)-4-methyl-2-nitro­benzene
Source: Acta Crystallogr Sect E Struct Rep Online. 2012 May 31;68(Pt 6):o1929. doi: 10.1107/S1600536812023057 (PMC3379484; doi:10.1107/S1600536812023057)
Supplement: Supplementary file 2 [file e-68-o1929-Isup2.hkl]

# 
# h,k,l, Fc-squared, Fo-squared, sigma(Fo-squared) and status flag 
# 
data_I
_shelx_title ' X in P-1' 
_shelx_refln_list_code          4 
_shelx_F_calc_maximum      120.55 
_exptl_crystal_F_000       268.00 
_reflns_d_resolution_high  0.8299 
 
loop_ 
 _symmetry_equiv_pos_as_xyz 
 'x, y, z' 
 '-x, -y, -z' 
 
_cell_length_a     7.5430 
_cell_length_b     7.7630 
_cell_length_c    10.7130 
_cell_angle_alpha  83.690 
_cell_angle_beta   88.780 
_cell_angle_gamma  67.230 
 
_shelx_F_squared_multiplier     1.000 
 
loop_ 
 _refln_index_h 
 _refln_index_k 
 _refln_index_l 
 _refln_F_squared_calc 
 _refln_F_squared_meas 
 _refln_F_squared_sigma 
 _refln_observed_status 
   1   0   0      113.40      177.27      2.31 o 
   2   0   0     5205.21     5404.75     67.83 o 
   3   0   0      279.10      251.01      4.64 o 
   4   0   0       98.02       69.90      2.99 o 
   5   0   0      146.55      152.23      4.26 o 
   6   0   0       38.50       35.52      3.25 o 
   7   0   0       18.46       21.61      2.75 o 
   8   0   0        5.20        6.49      2.22 o 
  -7   1   0       22.03       15.74      2.44 o 
  -6   1   0       28.88       32.40      2.76 o 
  -5   1   0      618.11      624.91      8.17 o 
  -4   1   0       54.82       46.31      2.14 o 
  -3   1   0      342.18      365.09      4.69 o 
  -2   1   0      912.03      938.68      6.49 o 
  -1   1   0     1096.12     1120.64     26.07 o 
   0   1   0        0.20        2.29      0.66 o 
   1   1   0      777.96      893.82     20.04 o 
   2   1   0      275.82      306.99      3.32 o 
   3   1   0       10.14        7.48      0.85 o 
   4   1   0        0.34        1.86      0.69 o 
   5   1   0        3.60        5.12      1.14 o 
   6   1   0       44.06       41.06      2.70 o 
   7   1   0       32.13       32.96      2.96 o 
   8   1   0        1.63        3.47      1.87 o 
  -7   2   0        0.99        2.44      1.22 o 
  -6   2   0        0.22        1.44      1.44 o 
  -5   2   0       30.39       36.20      2.41 o 
  -4   2   0        1.49        1.07      1.07 o 
  -3   2   0       79.72       65.31      2.46 o 
  -2   2   0      124.51      121.46      2.75 o 
  -1   2   0       26.57       19.11      1.05 o 
   0   2   0      261.70      242.51      2.27 o 
   1   2   0     4573.96     4561.33     60.66 o 
   2   2   0     4234.78     4389.07     64.75 o 
   3   2   0      117.10      135.04      3.10 o 
   4   2   0      680.77      737.63      7.26 o 
   5   2   0        0.68        0.80      0.97 o 
   6   2   0        0.11        0.11      1.01 o 
   7   2   0       10.91       11.50      2.07 o 
   8   2   0        2.37        0.51      2.25 o 
  -6   3   0        1.47        0.93      1.32 o 
  -5   3   0        1.44        2.38      1.29 o 
  -4   3   0      223.04      218.55      5.43 o 
  -3   3   0      328.72      327.05      5.64 o 
  -2   3   0      107.28      123.70      3.32 o 
  -1   3   0      550.03      526.22      5.63 o 
   0   3   0       98.77      118.27      3.29 o 
   1   3   0        0.25        0.72      0.69 o 
   2   3   0       84.82       71.27      2.00 o 
   3   3   0      273.92      269.88      4.68 o 
   4   3   0      274.74      265.86      4.41 o 
   5   3   0      316.75      350.83      6.09 o 
   6   3   0       72.96       73.73      3.81 o 
   7   3   0        5.63        4.64      1.86 o 
   8   3   0        1.46        2.39      1.84 o 
   9   3   0        2.53        1.19      2.18 o 
  -6   4   0       14.62       19.40      2.24 o 
  -5   4   0        0.08        2.28      1.32 o 
  -4   4   0       14.23       14.54      2.32 o 
  -3   4   0       26.20       23.89      2.04 o 
  -2   4   0       14.04       16.32      1.67 o 
  -1   4   0      302.86      312.24      5.04 o 
   0   4   0      144.21      168.38      2.68 o 
   1   4   0      563.37      528.72      5.74 o 
   2   4   0        5.55        2.77      0.83 o 
   3   4   0      312.21      302.71      4.46 o 
   4   4   0       11.47       12.54      2.06 o 
   5   4   0       36.75       48.68      2.56 o 
   6   4   0        1.53        1.37      1.47 o 
   7   4   0        1.81        3.13      1.58 o 
   8   4   0        0.64        3.06      1.86 o 
   9   4   0        0.11        1.97      1.97 o 
  -5   5   0        8.89        8.62      2.40 o 
  -4   5   0       54.76       45.47      3.34 o 
  -3   5   0        0.01        0.13      1.22 o 
  -2   5   0       87.96       83.21      3.57 o 
  -1   5   0      165.31      149.88      4.28 o 
   0   5   0      257.71      238.69      9.06 o 
   1   5   0      266.05      284.62      5.13 o 
   2   5   0       47.28       41.48      2.19 o 
   3   5   0        0.28        1.22      0.76 o 
   4   5   0       30.85       34.53      2.05 o 
   5   5   0       77.47       73.42      3.19 o 
   6   5   0        0.83        1.84      1.27 o 
   7   5   0       84.60      101.78      4.59 o 
   8   5   0        0.23        1.97      1.51 o 
  -4   6   0       19.34       21.37      2.65 o 
  -3   6   0        2.99        4.11      1.80 o 
  -2   6   0        0.01        0.99      1.35 o 
  -1   6   0        2.00        3.57      1.21 o 
   0   6   0       34.68       39.33      2.26 o 
   1   6   0      102.58      103.35      3.73 o 
   2   6   0      242.31      241.30      5.38 o 
   3   6   0        0.34        1.69      1.16 o 
   4   6   0        6.21        8.46      1.27 o 
   5   6   0        0.20        1.24      1.24 o 
   6   6   0        7.38        5.85      1.90 o 
   7   6   0        3.47        4.04      1.55 o 
   8   6   0        0.66        5.78      1.45 o 
  -2   7   0       22.87       24.74      2.73 o 
  -1   7   0        4.29        0.90      1.77 o 
   0   7   0       15.15        9.84      1.74 o 
   1   7   0       29.73       29.27      2.51 o 
   2   7   0       20.00       19.97      2.34 o 
   3   7   0      358.39      347.38      7.23 o 
   4   7   0       39.45       36.40      2.67 o 
   5   7   0      145.14      130.43      4.69 o 
   6   7   0        0.21        2.07      1.18 o 
   7   7   0        9.68        9.29      2.01 o 
   8   7   0        0.34        0.65      1.47 o 
  -1   8   0       16.09       18.37      2.62 o 
   0   8   0       49.84       55.92      2.64 o 
   1   8   0       41.11       44.98      3.27 o 
   2   8   0        0.01        1.99      1.45 o 
   3   8   0        6.35        5.07      1.82 o 
   4   8   0       89.04       93.61      4.18 o 
   5   8   0       27.88       24.32      2.49 o 
   6   8   0       29.83       28.36      2.83 o 
   7   8   0        7.91        7.40      2.10 o 
   2   9   0       10.52       10.77      1.99 o 
   3   9   0        1.20        0.80      1.79 o 
   4   9   0        6.05       10.67      2.09 o 
   5   9   0       13.59       10.80      2.12 o 
  -5  -9   1        4.79        4.43      1.77 o 
  -4  -9   1        0.33        2.04      1.35 o 
  -3  -9   1        0.11        0.32      1.52 o 
  -2  -9   1        8.73        4.15      2.31 o 
  -7  -8   1       16.26       12.43      2.51 o 
  -6  -8   1       28.75       30.73      2.83 o 
  -5  -8   1       35.03       35.42      2.97 o 
  -4  -8   1        8.21        6.33      2.08 o 
  -3  -8   1       11.64        7.95      1.96 o 
  -2  -8   1       23.72       22.59      2.45 o 
  -1  -8   1       17.95       18.65      2.23 o 
   0  -8   1       14.66       15.08      1.63 o 
   1  -8   1        0.07        0.32      1.57 o 
  -8  -7   1        0.33        1.60      1.89 o 
  -7  -7   1       33.78       37.24      3.24 o 
  -6  -7   1       24.22       24.15      2.51 o 
  -5  -7   1       67.83       70.48      3.56 o 
  -4  -7   1      128.75      117.76      4.56 o 
  -3  -7   1       37.47       42.52      2.70 o 
  -2  -7   1      146.92      145.42      4.72 o 
  -1  -7   1        1.84        0.12      1.44 o 
   0  -7   1      111.10      105.10      3.85 o 
   1  -7   1        0.10        1.27      1.36 o 
   2  -7   1        2.95        3.13      1.56 o 
  -8  -6   1        3.08        3.14      1.79 o 
  -7  -6   1       18.76       21.78      2.56 o 
  -6  -6   1        0.56        3.35      1.34 o 
  -5  -6   1       14.08       16.66      1.77 o 
  -4  -6   1       41.04       40.86      2.44 o 
  -3  -6   1      123.02      111.70      3.91 o 
  -2  -6   1      353.00      325.80      6.27 o 
  -1  -6   1       68.09       64.99      2.99 o 
   0  -6   1      310.45      303.06      8.10 o 
   1  -6   1       16.15       15.47      1.92 o 
   2  -6   1        0.39        0.68      1.15 o 
   3  -6   1       30.60       26.72      2.78 o 
   4  -6   1        2.81        5.37      1.92 o 
  -8  -5   1        1.33        0.00      2.29 o 
  -7  -5   1        6.51       11.88      2.11 o 
  -6  -5   1        5.71        6.52      1.69 o 
  -5  -5   1       96.86       89.95      3.37 o 
  -4  -5   1       26.70       29.81      1.97 o 
  -3  -5   1        1.50        0.64      0.84 o 
  -2  -5   1       55.13       45.99      2.23 o 
  -1  -5   1      200.61      197.99      4.40 o 
   0  -5   1       13.96        9.34      0.89 o 
   1  -5   1      260.58      235.28      5.28 o 
   2  -5   1       83.22       80.38      3.56 o 
   3  -5   1        0.07        1.32      1.16 o 
   4  -5   1        4.68        2.19      1.69 o 
   5  -5   1        0.04        0.19      1.42 o 
  -9  -4   1        0.74        2.89      1.72 o 
  -8  -4   1        0.97        0.14      1.71 o 
  -7  -4   1        6.68        5.86      1.75 o 
  -6  -4   1       36.59       35.04      2.76 o 
  -5  -4   1       27.06       27.63      2.18 o 
  -4  -4   1      194.55      182.37      4.00 o 
  -3  -4   1      212.59      235.15      4.06 o 
  -2  -4   1       23.96       21.22      1.35 o 
  -1  -4   1      458.38      454.81      5.39 o 
   0  -4   1      243.58      314.96     15.90 o 
   1  -4   1      326.16      338.46      5.20 o 
   2  -4   1      476.09      476.19      6.88 o 
   3  -4   1        4.14        4.05      1.33 o 
   4  -4   1       29.00       30.23      2.47 o 
   5  -4   1       24.56       24.76      2.76 o 
  -9  -3   1        0.34        0.68      1.79 o 
  -8  -3   1        6.86       10.49      1.85 o 
  -7  -3   1       10.62       12.56      1.70 o 
  -6  -3   1       62.36       69.63      3.31 o 
  -5  -3   1        5.51        6.64      1.58 o 
  -4  -3   1      513.24      641.52      7.09 o 
  -3  -3   1      705.52      621.59      5.93 o 
  -2  -3   1       85.57       90.81      2.35 o 
  -1  -3   1      576.58      595.02      5.35 o 
   0  -3   1      291.49      340.80      4.42 o 
   1  -3   1       59.05       67.35      2.18 o 
   2  -3   1        9.56       13.81      1.16 o 
   3  -3   1      442.93      428.52      6.39 o 
   4  -3   1       80.79       80.72      3.34 o 
   5  -3   1       57.41       56.55      3.28 o 
   6  -3   1        0.09        0.34      1.73 o 
  -8  -2   1       17.74       22.19      2.42 o 
  -7  -2   1        1.78        2.11      1.28 o 
  -6  -2   1      118.90       92.04      3.55 o 
  -5  -2   1       22.57       18.88      1.62 o 
  -4  -2   1      487.41      585.42      6.68 o 
  -3  -2   1        5.36        1.78      0.77 o 
  -2  -2   1      728.71      748.81      5.47 o 
  -1  -2   1     2821.33     2744.08     47.41 o 
   0  -2   1     1754.51     1630.22     25.47 o 
   1  -2   1      293.80      294.35      3.66 o 
   2  -2   1      194.89      225.36      3.60 o 
   3  -2   1     1336.91     1315.15     10.13 o 
   4  -2   1       34.23       40.20      2.35 o 
   5  -2   1      114.05      108.60      4.18 o 
   6  -2   1        0.25        1.18      1.51 o 
   7  -2   1       10.01       11.34      2.33 o 
  -8  -1   1        1.90        2.82      1.59 o 
  -7  -1   1       34.17       29.88      2.69 o 
  -6  -1   1       66.78       73.96      3.26 o 
  -5  -1   1        8.89        5.38      1.28 o 
  -4  -1   1      536.31      501.89      5.61 o 
  -3  -1   1       35.37       29.45      1.49 o 
  -2  -1   1    14533.04    13984.42    147.13 o 
  -1  -1   1       93.53      102.64      1.69 o 
   0  -1   1     1911.04     1992.11     22.47 o 
   1  -1   1        6.97        9.19      0.79 o 
   2  -1   1      193.00      181.84      2.85 o 
   3  -1   1       56.81       35.06      1.75 o 
   4  -1   1      252.25      263.64      4.64 o 
   5  -1   1       51.71       46.75      2.55 o 
   6  -1   1        1.33        2.98      1.31 o 
   7  -1   1        6.89        7.39      2.16 o 
  -8   0   1        2.87        1.81      1.85 o 
  -7   0   1       25.80       25.10      2.42 o 
  -6   0   1       12.73       14.75      2.01 o 
  -5   0   1       47.44       48.54      2.53 o 
  -4   0   1      547.21      498.01      5.94 o 
  -3   0   1       21.82       15.67      1.10 o 
  -2   0   1     6590.74     6715.93     77.09 o 
  -1   0   1      493.61      577.13      3.57 o 
   0   0   1      286.38      356.25      9.27 o 
   1   0   1      861.17      913.65     21.42 o 
   2   0   1      217.45      193.73      2.66 o 
   3   0   1      816.45      820.86      6.53 o 
   4   0   1        0.02        0.93      0.65 o 
   5   0   1        0.28        2.07      0.93 o 
   6   0   1        3.07        3.48      1.27 o 
   7   0   1       14.88       17.61      2.28 o 
   8   0   1        0.00        1.43      1.60 o 
  -7   1   1       15.00       16.09      2.28 o 
  -6   1   1       32.97       30.11      2.43 o 
  -5   1   1       93.11       78.79      3.46 o 
  -4   1   1      402.80      417.70      5.85 o 
  -3   1   1      159.34      166.45      3.20 o 
  -2   1   1      566.62      549.24      4.94 o 
  -1   1   1      716.30      725.49      4.73 o 
   0   1   1     2197.97     1984.51     22.02 o 
   1   1   1      595.16      626.54      4.07 o 
   2   1   1     1334.50     1341.53      7.12 o 
   3   1   1      355.58      346.87      4.02 o 
   4   1   1      584.02      527.17      5.81 o 
   5   1   1       19.47       13.59      1.48 o 
   6   1   1        7.38        7.11      1.29 o 
   7   1   1        3.39        3.98      1.34 o 
   8   1   1        0.02        0.34      1.50 o 
  -7   2   1        2.12        0.65      1.90 o 
  -6   2   1        7.73        6.97      1.76 o 
  -5   2   1       68.41       77.63      3.44 o 
  -4   2   1        5.09        3.38      0.98 o 
  -3   2   1      502.54      521.22      6.29 o 
  -2   2   1      456.08      439.89      4.99 o 
  -1   2   1     3411.78     3322.60     58.62 o 
   0   2   1     1037.14      981.92     25.69 o 
   1   2   1      445.06      480.58      3.99 o 
   2   2   1     1451.12     1369.85     33.92 o 
   3   2   1      188.95      162.30      3.43 o 
   4   2   1     1108.27     1053.75      8.25 o 
   5   2   1        0.31        0.08      0.76 o 
   6   2   1       36.52       33.33      2.26 o 
   7   2   1        4.39        5.98      1.54 o 
   8   2   1        0.24        3.26      1.22 o 
  -6   3   1       63.22       60.43      3.86 o 
  -5   3   1        7.53        8.20      1.79 o 
  -4   3   1       50.32       52.31      2.71 o 
  -3   3   1      328.51      299.20      5.67 o 
  -2   3   1        4.58       10.51      1.15 o 
  -1   3   1     2698.09     2504.33     58.01 o 
   0   3   1        1.85        1.17      0.34 o 
   1   3   1      402.86      456.89      4.56 o 
   2   3   1       64.05       69.68      2.01 o 
   3   3   1      154.38      141.29      3.02 o 
   4   3   1       14.58        8.16      1.08 o 
   5   3   1        0.73        1.13      1.13 o 
   6   3   1       37.02       40.74      2.56 o 
   7   3   1        0.03        1.20      1.20 o 
   8   3   1        3.65        3.81      1.76 o 
   9   3   1        1.45        1.94      1.94 o 
  -6   4   1       23.03       24.01      2.89 o 
  -5   4   1        1.78        1.99      1.68 o 
  -4   4   1        0.10        1.42      1.18 o 
  -3   4   1      127.28      133.03      4.17 o 
  -2   4   1        3.51        1.46      0.99 o 
  -1   4   1      413.12      458.61      6.07 o 
   0   4   1       17.67       23.27      1.33 o 
   1   4   1      441.54      448.27      5.31 o 
   2   4   1        7.64        5.18      0.84 o 
   3   4   1       22.93       19.74      1.41 o 
   4   4   1        5.15        9.45      1.15 o 
   5   4   1      146.80      165.41      4.12 o 
   6   4   1       50.45       55.86      3.11 o 
   7   4   1       15.70       17.82      2.39 o 
   8   4   1        7.91        9.20      2.04 o 
   9   4   1        2.73        4.60      2.34 o 
  -5   5   1        1.18        2.42      1.67 o 
  -4   5   1       36.70       39.53      3.26 o 
  -3   5   1        9.22        7.31      1.76 o 
  -2   5   1        2.66        4.91      1.39 o 
  -1   5   1       65.44       75.30      3.02 o 
   0   5   1      327.66      330.54     12.26 o 
   1   5   1      117.06      103.25      3.27 o 
   2   5   1       63.61       50.87      2.23 o 
   3   5   1      452.08      429.14      6.10 o 
   4   5   1       26.84       21.98      1.80 o 
   5   5   1      215.52      209.39      4.89 o 
   6   5   1       14.00       18.55      1.98 o 
   7   5   1        4.20        3.57      1.71 o 
   8   5   1        7.21       11.36      2.31 o 
  -4   6   1       29.72       30.73      3.14 o 
  -3   6   1        0.88        0.94      1.94 o 
  -2   6   1       57.96       63.02      3.49 o 
  -1   6   1      128.27      130.78      4.56 o 
   0   6   1      162.06      172.52      3.42 o 
   1   6   1      583.87      611.75      8.34 o 
   2   6   1        0.84        3.01      1.09 o 
   3   6   1      335.45      328.95      6.27 o 
   4   6   1      129.08      127.77      4.04 o 
   5   6   1        2.91        2.58      1.11 o 
   6   6   1       24.60       20.60      2.14 o 
   7   6   1       13.41       17.06      2.20 o 
   8   6   1        0.05        1.55      1.55 o 
  -2   7   1       42.05       49.95      3.38 o 
  -1   7   1       15.53       17.65      2.30 o 
   0   7   1        0.89        2.54      1.00 o 
   1   7   1       55.57       56.04      3.19 o 
   2   7   1      264.27      240.27      6.09 o 
   3   7   1      117.77      119.46      4.12 o 
   4   7   1      124.27      121.26      4.38 o 
   5   7   1       25.05       26.92      2.25 o 
   6   7   1       11.02        8.75      1.58 o 
   7   7   1        0.51        0.95      1.47 o 
   8   7   1        0.00        1.20      1.30 o 
  -1   8   1        0.32        1.91      1.70 o 
   0   8   1        4.29        5.27      1.12 o 
   1   8   1       12.36       10.11      2.20 o 
   2   8   1        1.91        2.52      1.51 o 
   3   8   1       17.88       17.73      2.23 o 
   4   8   1        2.44        2.84      1.54 o 
   5   8   1        2.86        5.23      1.63 o 
   6   8   1        1.14        0.28      1.84 o 
   7   8   1        0.32        1.64      1.19 o 
   2   9   1       10.98       12.15      2.03 o 
   3   9   1        1.43        0.95      1.70 o 
   4   9   1        2.93        2.15      2.15 o 
   5   9   1        2.30        4.52      1.65 o 
  -4  -9   2       16.25       16.27      2.64 o 
  -3  -9   2        2.20        4.05      1.65 o 
  -6  -8   2        2.74        0.45      1.80 o 
  -5  -8   2        3.00        3.05      1.69 o 
  -4  -8   2       13.99        9.10      2.03 o 
  -3  -8   2        0.06        2.55      1.30 o 
  -2  -8   2       19.57       20.42      2.35 o 
  -1  -8   2        3.10        2.69      1.77 o 
   0  -8   2        1.12        0.11      1.18 o 
  -7  -7   2        1.75        3.43      1.63 o 
  -6  -7   2       61.23       72.04      3.86 o 
  -5  -7   2       35.67       31.12      2.65 o 
  -4  -7   2        1.02        0.38      1.40 o 
  -3  -7   2        3.67        4.59      1.55 o 
  -2  -7   2       26.85       24.74      2.40 o 
  -1  -7   2        1.42        2.68      1.61 o 
   0  -7   2       25.90       25.59      3.18 o 
   1  -7   2        1.12        1.91      1.44 o 
   2  -7   2        1.13        0.65      1.72 o 
  -8  -6   2        0.40        1.86      1.86 o 
  -7  -6   2        3.38        2.02      1.84 o 
  -6  -6   2        0.45        0.63      1.31 o 
  -5  -6   2       51.38       57.46      3.14 o 
  -4  -6   2      109.59      107.50      3.79 o 
  -3  -6   2        3.19       12.00      1.42 o 
  -2  -6   2       18.15       22.10      2.02 o 
  -1  -6   2       40.91       35.28      2.51 o 
   0  -6   2       84.95       84.94      6.84 o 
   1  -6   2       63.05       59.42      3.22 o 
   2  -6   2        3.60        6.36      1.32 o 
   3  -6   2       13.79       11.44      2.46 o 
  -8  -5   2        0.11        3.36      1.83 o 
  -7  -5   2        1.32        0.76      1.63 o 
  -6  -5   2        1.10        0.60      1.43 o 
  -5  -5   2      149.34      150.57      4.36 o 
  -4  -5   2       69.71       66.41      2.96 o 
  -3  -5   2        4.32        6.51      1.06 o 
  -2  -5   2        3.42        3.74      0.89 o 
  -1  -5   2       39.60       37.59      2.09 o 
   0  -5   2       76.53       66.15      2.03 o 
   1  -5   2       14.34       13.65      1.76 o 
   2  -5   2      224.61      218.10      5.72 o 
   3  -5   2       11.85        9.07      1.85 o 
   4  -5   2       37.22       44.87      3.36 o 
  -8  -4   2        0.04        2.32      1.74 o 
  -7  -4   2        0.69        1.41      1.60 o 
  -6  -4   2        0.06        0.00      1.58 o 
  -5  -4   2       72.75       73.17      3.10 o 
  -4  -4   2       33.78       41.47      2.20 o 
  -3  -4   2     1223.23     1334.28     10.01 o 
  -2  -4   2      649.58      674.05      6.89 o 
  -1  -4   2      960.17     1109.57      8.89 o 
   0  -4   2       74.91       93.44      3.71 o 
   1  -4   2      125.99      105.20      3.24 o 
   2  -4   2      368.42      401.74      6.46 o 
   3  -4   2       26.73       27.26      2.36 o 
   4  -4   2       39.88       42.13      3.01 o 
   5  -4   2        0.05        1.15      1.63 o 
  -8  -3   2       68.50       64.97      3.85 o 
  -7  -3   2        6.18        6.15      1.94 o 
  -6  -3   2      175.47      206.16      5.55 o 
  -5  -3   2        1.89        1.73      1.34 o 
  -4  -3   2      109.80      132.19      3.63 o 
  -3  -3   2     1119.61     1054.12      8.20 o 
  -2  -3   2      565.93      580.50      5.59 o 
  -1  -3   2      177.33      166.85      3.01 o 
   0  -3   2      626.10      736.67     16.85 o 
   1  -3   2        2.77        9.80      1.00 o 
   2  -3   2       51.29       55.13      2.28 o 
   3  -3   2       37.76       38.09      2.17 o 
   4  -3   2       25.37       28.88      2.21 o 
   5  -3   2       20.56       19.80      2.48 o 
   6  -3   2        7.66       12.99      2.23 o 
  -8  -2   2        0.48        0.16      1.70 o 
  -7  -2   2        0.94        1.00      1.40 o 
  -6  -2   2       54.06       44.47      2.61 o 
  -5  -2   2        0.24        1.49      0.96 o 
  -4  -2   2      366.16      407.20      5.88 o 
  -3  -2   2       44.27       57.81      2.28 o 
  -2  -2   2      480.19      519.71      5.00 o 
  -1  -2   2     2133.69     1961.63     41.77 o 
   0  -2   2       37.13       27.02      1.38 o 
   1  -2   2     2210.24     2131.32     49.22 o 
   2  -2   2      182.60      194.74      3.81 o 
   3  -2   2        7.49        6.97      1.09 o 
   4  -2   2       60.73       60.32      2.81 o 
   5  -2   2        6.24        6.85      1.42 o 
   6  -2   2       39.49       43.10      3.18 o 
   7  -2   2        8.01       10.70      2.36 o 
  -8  -1   2        1.40        2.23      1.63 o 
  -7  -1   2        2.89        2.90      1.58 o 
  -6  -1   2      390.33      396.37      6.74 o 
  -5  -1   2       73.72       62.53      2.68 o 
  -4  -1   2     2404.91     2430.12     13.39 o 
  -3  -1   2        0.21        0.60      0.60 o 
  -2  -1   2        4.16        5.75      0.95 o 
  -1  -1   2     1087.33     1004.60     26.36 o 
   0  -1   2      774.92      731.29     14.81 o 
   1  -1   2     1902.28     1820.02     38.69 o 
   2  -1   2      713.05      709.10      6.06 o 
   3  -1   2      515.35      500.67      5.78 o 
   4  -1   2      220.11      219.56      4.64 o 
   5  -1   2       10.20       12.38      1.40 o 
   6  -1   2       23.39       21.14      2.32 o 
   7  -1   2       18.06       22.35      2.74 o 
  -8   0   2        1.79        2.67      1.87 o 
  -7   0   2       15.24       18.86      2.14 o 
  -6   0   2       23.35       29.36      2.17 o 
  -5   0   2       40.81       44.85      2.38 o 
  -4   0   2        7.48       13.36      1.28 o 
  -3   0   2        4.15        4.12      0.82 o 
  -2   0   2       43.33       56.52      1.69 o 
  -1   0   2      131.04      148.47      2.35 o 
   0   0   2      855.48      982.07     23.50 o 
   1   0   2      659.31      749.94      4.84 o 
   2   0   2     4009.23     3819.78     63.70 o 
   3   0   2      171.18      187.22      3.23 o 
   4   0   2      367.97      318.50      4.87 o 
   5   0   2        9.16        5.15      1.18 o 
   6   0   2       18.15       16.20      1.91 o 
   7   0   2       10.56       11.04      2.04 o 
   8   0   2        0.00        0.88      1.35 o 
  -7   1   2        0.75        1.63      1.63 o 
  -6   1   2        6.62        7.38      1.69 o 
  -5   1   2       25.11       26.39      2.05 o 
  -4   1   2       70.34       63.36      2.61 o 
  -3   1   2     1010.01      984.49      7.95 o 
  -2   1   2     1463.97     1553.17      8.69 o 
  -1   1   2      151.10      171.88      2.35 o 
   0   1   2      773.80      781.21     16.69 o 
   1   1   2      228.61      271.17      3.26 o 
   2   1   2     1983.73     1718.63     38.45 o 
   3   1   2       73.40       65.43      2.09 o 
   4   1   2      385.92      366.24      5.00 o 
   5   1   2        8.33        9.71      1.24 o 
   6   1   2        4.75        2.84      1.30 o 
   7   1   2       11.99       12.60      1.79 o 
   8   1   2        1.83        3.59      1.58 o 
  -7   2   2       24.34       27.40      2.89 o 
  -6   2   2        1.41        2.27      1.38 o 
  -5   2   2        1.23        1.05      1.26 o 
  -4   2   2        4.39        7.46      1.34 o 
  -3   2   2      167.47      192.61      4.16 o 
  -2   2   2        3.20        0.90      0.73 o 
  -1   2   2      674.80      704.40      5.72 o 
   0   2   2      167.75      168.56      1.87 o 
   1   2   2      337.88      375.22      3.73 o 
   2   2   2      211.88      209.92      3.39 o 
   3   2   2      155.49      131.43      3.14 o 
   4   2   2       17.21       19.24      1.52 o 
   5   2   2        0.03        0.08      0.80 o 
   6   2   2       69.50       73.69      3.11 o 
   7   2   2       18.60       15.01      1.79 o 
   8   2   2       27.56       29.68      2.95 o 
  -6   3   2        2.22        4.73      1.65 o 
  -5   3   2       11.40       12.49      1.73 o 
  -4   3   2       26.78       23.63      2.06 o 
  -3   3   2        9.07        9.63      1.26 o 
  -2   3   2        7.27        7.66      1.14 o 
  -1   3   2       35.64       32.14      1.62 o 
   0   3   2      145.40      149.67      3.86 o 
   1   3   2      216.83      284.13      3.79 o 
   2   3   2      291.71      276.77      3.91 o 
   3   3   2       15.13       28.02      1.61 o 
   4   3   2        0.01        0.31      0.79 o 
   5   3   2        0.65        1.54      0.84 o 
   6   3   2       49.37       49.16      2.56 o 
   7   3   2       11.84       16.76      1.71 o 
   8   3   2        1.33        1.19      1.55 o 
  -6   4   2       13.00       11.04      2.56 o 
  -5   4   2       66.69       64.64      3.92 o 
  -4   4   2        0.39        1.97      1.14 o 
  -3   4   2      160.44      171.38      4.90 o 
  -2   4   2        0.39        1.48      0.67 o 
  -1   4   2        9.21        5.94      0.96 o 
   0   4   2       91.52      111.72      2.22 o 
   1   4   2     1253.59     1426.11      9.91 o 
   2   4   2       74.76       65.96      2.51 o 
   3   4   2     1635.60     1803.53     12.38 o 
   4   4   2        0.91        1.08      0.94 o 
   5   4   2       45.64       36.19      2.47 o 
   6   4   2        1.50        4.88      1.12 o 
   7   4   2        8.26       10.73      1.61 o 
   8   4   2        6.89        3.33      1.88 o 
   9   4   2        1.17        1.41      1.99 o 
  -5   5   2        2.63        3.47      1.83 o 
  -4   5   2       71.71       79.84      4.22 o 
  -3   5   2       21.19       17.12      2.41 o 
  -2   5   2      514.56      512.51      8.41 o 
  -1   5   2      102.17      107.79      3.72 o 
   0   5   2      140.84      118.27      3.33 o 
   1   5   2      172.88      150.83      3.83 o 
   2   5   2       48.83       38.84      2.12 o 
   3   5   2        0.58        0.81      0.91 o 
   4   5   2       14.82       11.83      1.53 o 
   5   5   2        0.05        1.45      1.21 o 
   6   5   2       14.82       16.30      2.00 o 
   7   5   2        5.41        5.04      1.69 o 
   8   5   2        2.42        0.60      1.58 o 
  -4   6   2       14.01       14.28      2.39 o 
  -3   6   2       27.54       26.66      2.82 o 
  -2   6   2        6.05        7.56      1.76 o 
  -1   6   2      139.57      151.40      4.93 o 
   0   6   2        2.35        2.31      0.91 o 
   1   6   2      145.66      139.04      4.17 o 
   2   6   2        0.76        0.77      0.96 o 
   3   6   2        0.84        2.34      0.93 o 
   4   6   2        0.42        1.07      1.07 o 
   5   6   2       43.30       52.50      2.98 o 
   6   6   2        0.51        1.24      1.27 o 
   7   6   2       29.46       31.01      2.96 o 
   8   6   2        0.43        1.47      1.55 o 
  -2   7   2       14.84       16.82      2.39 o 
  -1   7   2       42.45       38.87      3.05 o 
   0   7   2      147.10      144.71      3.65 o 
   1   7   2       70.09       67.31      3.63 o 
   2   7   2      142.44      133.84      4.76 o 
   3   7   2       24.58       21.66      2.25 o 
   4   7   2        9.02        7.38      1.66 o 
   5   7   2       26.24       21.14      2.30 o 
   6   7   2       14.12       14.88      2.04 o 
   7   7   2       33.02       29.89      2.73 o 
   8   7   2        0.01        0.62      1.58 o 
  -1   8   2        0.91        0.53      1.81 o 
   0   8   2       31.96       30.67      3.91 o 
   1   8   2        0.05        2.80      1.51 o 
   2   8   2       52.93       55.93      3.54 o 
   3   8   2       11.06       12.25      2.01 o 
   4   8   2        9.68        3.98      1.86 o 
   5   8   2        6.90        9.30      1.83 o 
   6   8   2        1.37        2.50      1.57 o 
   7   8   2        0.28        1.55      1.46 o 
   2   9   2        5.69        6.05      2.44 o 
   3   9   2       21.34       24.77      2.61 o 
   4   9   2        2.07        2.21      1.85 o 
   5   9   2        0.95        0.79      1.49 o 
  -6  -8   3        5.67        8.92      2.06 o 
  -5  -8   3        0.58        1.59      1.59 o 
  -4  -8   3        1.09        1.63      1.63 o 
  -3  -8   3        1.47        2.08      1.42 o 
  -2  -8   3       43.78       44.08      3.05 o 
  -1  -8   3       35.77       38.60      3.19 o 
   0  -8   3        0.35        1.73      1.89 o 
  -7  -7   3       26.83       29.15      3.06 o 
  -6  -7   3       28.51       35.21      3.02 o 
  -5  -7   3        0.98        3.90      1.65 o 
  -4  -7   3        1.35        0.52      1.55 o 
  -3  -7   3        0.02        0.64      1.11 o 
  -2  -7   3       29.80       27.51      2.47 o 
  -1  -7   3       46.63       50.27      2.93 o 
   0  -7   3       32.83       35.80      2.03 o 
   1  -7   3       45.12       38.34      3.15 o 
   2  -7   3       34.45       33.78      2.90 o 
  -8  -6   3        0.84        0.18      1.86 o 
  -7  -6   3        6.32        4.21      1.94 o 
  -6  -6   3        2.20        3.29      1.42 o 
  -5  -6   3       13.09       11.23      1.73 o 
  -4  -6   3        1.70        2.24      1.23 o 
  -3  -6   3       33.23       33.15      2.67 o 
  -2  -6   3        0.12        0.64      1.15 o 
  -1  -6   3        1.85        0.79      1.23 o 
   0  -6   3      195.50      202.91      3.95 o 
   1  -6   3        5.25        4.98      1.53 o 
   2  -6   3       74.84       70.35      4.12 o 
   3  -6   3       22.60       21.37      2.71 o 
  -8  -5   3        0.15        1.96      1.96 o 
  -7  -5   3        0.74        1.41      1.81 o 
  -6  -5   3        1.26        2.44      1.48 o 
  -5  -5   3      168.16      166.93      4.86 o 
  -4  -5   3      161.39      148.97      4.27 o 
  -3  -5   3      124.16      127.42      3.86 o 
  -2  -5   3       65.72       62.61      2.64 o 
  -1  -5   3       15.00       14.69      1.62 o 
   0  -5   3       85.96       88.90      2.34 o 
   1  -5   3        0.15        0.34      1.06 o 
   2  -5   3       61.71       57.91      3.11 o 
   3  -5   3       11.99        7.85      2.03 o 
   4  -5   3       15.41       12.80      2.21 o 
  -8  -4   3        5.26        7.86      1.91 o 
  -7  -4   3       10.95       15.54      2.50 o 
  -6  -4   3       28.28       37.50      2.51 o 
  -5  -4   3        2.92        7.81      1.44 o 
  -4  -4   3      158.57      147.73      3.97 o 
  -3  -4   3        2.50        2.41      1.05 o 
  -2  -4   3      116.13      124.61      3.40 o 
  -1  -4   3      167.42      146.09      3.54 o 
   0  -4   3       69.95       79.48      4.10 o 
   1  -4   3       10.62        7.58      1.32 o 
   2  -4   3        0.06        0.42      1.11 o 
   3  -4   3       14.63       14.11      1.86 o 
   4  -4   3       30.05       25.86      2.73 o 
   5  -4   3        4.56        2.33      2.13 o 
  -8  -3   3       19.80       12.78      2.52 o 
  -7  -3   3       16.64       17.53      2.48 o 
  -6  -3   3        4.96        9.35      2.03 o 
  -5  -3   3       91.11       92.12      3.67 o 
  -4  -3   3        0.95        0.95      0.95 o 
  -3  -3   3      295.01      295.82      4.82 o 
  -2  -3   3       85.70       87.81      2.62 o 
  -1  -3   3      605.03      600.99      6.04 o 
   0  -3   3      353.20      386.77      3.57 o 
   1  -3   3      122.55       99.85      2.97 o 
   2  -3   3        2.21        0.91      0.74 o 
   3  -3   3       37.60       35.14      2.43 o 
   4  -3   3       77.83       78.85      3.40 o 
   5  -3   3        3.52        2.88      1.39 o 
   6  -3   3       12.50       10.78      2.56 o 
  -8  -2   3       88.54       82.48      4.54 o 
  -7  -2   3        0.18        0.00      1.28 o 
  -6  -2   3      398.30      407.36      6.91 o 
  -5  -2   3       15.99       14.30      1.60 o 
  -4  -2   3       81.54       83.83      3.08 o 
  -3  -2   3      114.89      113.41      3.24 o 
  -2  -2   3        0.62        0.94      0.60 o 
  -1  -2   3       27.76       26.06      1.29 o 
   0  -2   3      143.56      134.09      6.19 o 
   1  -2   3     1560.46     1639.45     10.20 o 
   2  -2   3       30.85       23.68      1.48 o 
   3  -2   3      107.26      102.31      3.27 o 
   4  -2   3       10.76        8.27      1.35 o 
   5  -2   3        2.80        1.49      1.33 o 
   6  -2   3       10.08        8.46      1.90 o 
   7  -2   3        3.29        1.08      1.87 o 
  -8  -1   3        5.21        4.55      1.89 o 
  -7  -1   3        3.13        1.79      1.79 o 
  -6  -1   3       44.65       43.94      2.67 o 
  -5  -1   3       20.99       17.58      1.60 o 
  -4  -1   3      188.68      162.26      3.84 o 
  -3  -1   3      305.75      345.53      4.81 o 
  -2  -1   3      442.43      458.73      5.16 o 
  -1  -1   3       33.92       33.82      1.47 o 
   0  -1   3      109.06      112.74      2.50 o 
   1  -1   3      306.68      320.72      3.86 o 
   2  -1   3      127.65      106.49      2.78 o 
   3  -1   3      123.43      113.38      3.14 o 
   4  -1   3       14.92       18.52      1.58 o 
   5  -1   3       11.33        8.83      1.45 o 
   6  -1   3        1.08        0.67      1.51 o 
   7  -1   3        7.28        7.45      1.97 o 
  -8   0   3        4.47        8.71      2.03 o 
  -7   0   3        2.64        3.05      1.66 o 
  -6   0   3       33.75       32.03      2.49 o 
  -5   0   3        8.11        7.62      1.37 o 
  -4   0   3      720.77      713.05      7.44 o 
  -3   0   3        0.04        0.62      0.88 o 
  -2   0   3      881.22      863.73      6.65 o 
  -1   0   3        5.19        7.40      0.98 o 
   0   0   3      330.66      339.05      7.66 o 
   1   0   3        6.25        5.70      0.85 o 
   2   0   3       28.10       31.50      1.43 o 
   3   0   3       66.75       67.84      2.76 o 
   4   0   3        0.34        3.68      0.88 o 
   5   0   3       72.51       75.46      3.07 o 
   6   0   3        1.85        5.82      1.58 o 
   7   0   3       33.30       41.76      2.94 o 
   8   0   3        5.79        8.73      2.21 o 
  -7   1   3        7.52        7.98      2.08 o 
  -6   1   3        5.35        5.48      1.47 o 
  -5   1   3       28.33       24.03      2.18 o 
  -4   1   3       35.42       33.59      1.91 o 
  -3   1   3      353.73      313.83      4.56 o 
  -2   1   3     1187.10     1273.91      8.21 o 
  -1   1   3      749.76      788.75      5.81 o 
   0   1   3     2658.99     2449.84     38.18 o 
   1   1   3        9.74        8.33      0.76 o 
   2   1   3     1040.96     1069.04      7.49 o 
   3   1   3      275.40      280.19      4.03 o 
   4   1   3      183.90      174.54      3.89 o 
   5   1   3      391.17      406.39      6.23 o 
   6   1   3      247.15      239.54      5.86 o 
   7   1   3       35.61       32.68      2.86 o 
   8   1   3       11.67       12.57      2.24 o 
  -7   2   3       17.73       22.19      2.83 o 
  -6   2   3        6.63        3.62      1.86 o 
  -5   2   3       33.41       30.10      2.59 o 
  -4   2   3       12.10       15.12      1.54 o 
  -3   2   3       15.36        7.74      1.07 o 
  -2   2   3      221.12      217.57      3.69 o 
  -1   2   3       52.03       66.33      2.01 o 
   0   2   3     1323.52     1181.17     23.19 o 
   1   2   3      970.60     1023.79      7.00 o 
   2   2   3      486.67      554.45      5.64 o 
   3   2   3      695.69      718.91      7.20 o 
   4   2   3       24.56       20.88      1.47 o 
   5   2   3        0.85        1.65      0.84 o 
   6   2   3       17.40       16.57      1.78 o 
   7   2   3       14.03       16.41      1.83 o 
   8   2   3        6.34       10.21      1.86 o 
  -6   3   3        0.31        1.13      1.37 o 
  -5   3   3       36.48       37.09      2.82 o 
  -4   3   3       26.93       21.75      1.99 o 
  -3   3   3       40.39       40.42      2.25 o 
  -2   3   3      114.70      120.54      3.31 o 
  -1   3   3     1065.86     1204.65      9.04 o 
   0   3   3      177.77      171.08      3.01 o 
   1   3   3     4032.87     3572.31     68.35 o 
   2   3   3        1.71        0.06      0.77 o 
   3   3   3      825.37      759.19      7.79 o 
   4   3   3       16.73       14.96      1.46 o 
   5   3   3        1.34        2.25      1.02 o 
   6   3   3       47.00       42.04      2.52 o 
   7   3   3        0.03        0.62      1.24 o 
   8   3   3       36.65       40.95      3.10 o 
  -5   4   3        4.41        6.26      1.87 o 
  -4   4   3      108.04      108.50      4.44 o 
  -3   4   3        0.18        1.93      1.38 o 
  -2   4   3       99.17       88.35      3.34 o 
  -1   4   3        6.67        5.30      1.16 o 
   0   4   3       11.79        7.52      1.04 o 
   1   4   3       10.55       13.23      1.26 o 
   2   4   3       72.76       82.67      2.73 o 
   3   4   3      102.54       83.83      2.93 o 
   4   4   3       15.33       15.79      1.64 o 
   5   4   3       52.87       45.10      2.72 o 
   6   4   3       26.64       21.63      2.33 o 
   7   4   3        1.20        0.91      1.35 o 
   8   4   3        0.99        3.29      1.48 o 
  -5   5   3       47.19       43.70      3.83 o 
  -4   5   3        9.78        8.44      1.99 o 
  -3   5   3      123.13      134.36      4.68 o 
  -2   5   3       14.05       12.99      1.97 o 
  -1   5   3       94.13       81.16      3.36 o 
   0   5   3       19.72       14.01      1.63 o 
   1   5   3        0.22        0.08      0.84 o 
   2   5   3        0.01        0.59      0.82 o 
   3   5   3       70.02       85.72      3.26 o 
   4   5   3       15.29       16.40      1.92 o 
   5   5   3      274.66      240.87      6.25 o 
   6   5   3        0.87        2.22      1.39 o 
   7   5   3       16.84       17.12      2.26 o 
   8   5   3        0.05        0.64      1.55 o 
  -4   6   3        4.58        4.98      2.13 o 
  -3   6   3       26.07       28.99      2.71 o 
  -2   6   3       49.44       47.49      3.24 o 
  -1   6   3       44.20       34.91      2.68 o 
   0   6   3      119.80      129.52      3.03 o 
   1   6   3        3.44        5.20      1.20 o 
   2   6   3       35.24       37.23      2.44 o 
   3   6   3        2.14        0.00      1.41 o 
   4   6   3       45.08       42.71      2.74 o 
   5   6   3       64.87       60.32      3.61 o 
   6   6   3       15.19       16.83      2.45 o 
   7   6   3       10.27       13.14      2.17 o 
   8   6   3        0.77        0.55      1.70 o 
  -2   7   3        0.68        0.83      1.66 o 
  -1   7   3       24.37       22.23      2.51 o 
   0   7   3       26.48       24.33      1.69 o 
   1   7   3        0.01        0.63      1.31 o 
   2   7   3       49.98       46.83      2.91 o 
   3   7   3        0.01        1.94      1.18 o 
   4   7   3        1.51        0.13      1.34 o 
   5   7   3       26.87       19.78      2.38 o 
   6   7   3       44.62       52.84      3.45 o 
   7   7   3        0.66        1.34      1.76 o 
   8   7   3        7.00       13.56      2.44 o 
  -1   8   3        2.66        3.42      1.85 o 
   0   8   3        0.07        0.09      1.21 o 
   1   8   3        2.79        1.34      1.58 o 
   2   8   3        6.70       10.72      2.06 o 
   3   8   3        3.77        1.41      1.72 o 
   4   8   3        4.45        2.70      1.89 o 
   5   8   3       22.02       21.65      2.60 o 
   6   8   3        0.40        3.30      1.36 o 
   7   8   3        0.52        0.34      1.84 o 
   2   9   3        2.56        0.67      1.82 o 
   3   9   3        2.76        4.32      1.50 o 
   4   9   3        4.27        4.63      1.70 o 
   5   9   3        1.20        0.32      1.79 o 
  -5  -8   4        0.42        1.58      1.71 o 
  -4  -8   4        3.33        5.89      1.96 o 
  -3  -8   4        0.06        0.32      1.39 o 
  -2  -8   4        2.06        2.38      1.76 o 
  -1  -8   4       18.56       15.17      2.39 o 
  -7  -7   4        0.41        4.39      1.85 o 
  -6  -7   4        3.20        1.07      1.82 o 
  -5  -7   4        0.28        0.58      1.41 o 
  -4  -7   4       28.54       29.91      2.51 o 
  -3  -7   4       27.24       24.79      2.26 o 
  -2  -7   4        0.21        0.42      1.41 o 
  -1  -7   4        5.61        3.12      1.59 o 
   0  -7   4        0.49        0.18      0.98 o 
   1  -7   4        0.02        0.64      1.28 o 
  -7  -6   4        5.66        6.61      1.81 o 
  -6  -6   4       42.02       34.09      2.98 o 
  -5  -6   4        0.51        0.26      1.61 o 
  -4  -6   4       75.57       76.93      3.63 o 
  -3  -6   4        5.19        6.03      1.41 o 
  -2  -6   4       70.57       77.93      3.52 o 
  -1  -6   4       40.90       29.79      2.42 o 
   0  -6   4        0.35        0.47      1.10 o 
   1  -6   4       83.10       72.35      3.87 o 
   2  -6   4        6.92        5.55      1.84 o 
   3  -6   4       27.52       27.46      2.94 o 
  -8  -5   4        1.11        0.19      2.27 o 
  -7  -5   4       32.76       42.92      3.20 o 
  -6  -5   4       15.04       16.20      2.24 o 
  -5  -5   4        0.70        1.97      1.33 o 
  -4  -5   4        7.18        5.85      1.42 o 
  -3  -5   4      144.21      127.71      3.96 o 
  -2  -5   4      202.46      198.03      4.94 o 
  -1  -5   4       17.25       18.66      1.84 o 
   0  -5   4       75.19       68.49      2.51 o 
   1  -5   4        1.08        0.83      1.23 o 
   2  -5   4        0.83        0.13      1.20 o 
   3  -5   4        3.12        3.71      1.43 o 
   4  -5   4       33.95       35.23      3.22 o 
  -8  -4   4        9.19        8.12      2.40 o 
  -7  -4   4       11.78       10.70      2.22 o 
  -6  -4   4       28.64       28.73      2.73 o 
  -5  -4   4       43.14       41.84      2.67 o 
  -4  -4   4       70.65       73.38      3.28 o 
  -3  -4   4       83.67       85.28      2.98 o 
  -2  -4   4       58.37       64.52      2.70 o 
  -1  -4   4      283.36      306.09      5.09 o 
   0  -4   4       44.36       51.40      2.09 o 
   1  -4   4      325.75      340.01      6.38 o 
   2  -4   4        1.55        1.67      1.03 o 
   3  -4   4       39.19       34.35      2.75 o 
   4  -4   4        9.49       14.52      2.08 o 
   5  -4   4        1.10        2.38      1.52 o 
  -8  -3   4       22.24       22.02      2.94 o 
  -7  -3   4        1.31        2.19      1.61 o 
  -6  -3   4       13.87       17.65      2.07 o 
  -5  -3   4       70.46       69.28      3.36 o 
  -4  -3   4        0.62        1.22      0.97 o 
  -3  -3   4       13.13       13.53      1.32 o 
  -2  -3   4        0.31        2.67      0.83 o 
  -1  -3   4      683.27      700.05      6.97 o 
   0  -3   4       30.07       31.37      1.23 o 
   1  -3   4      539.92      504.54      6.53 o 
   2  -3   4        6.70        5.86      1.18 o 
   3  -3   4       82.86       76.78      3.21 o 
   4  -3   4       13.77       14.98      2.01 o 
   5  -3   4        2.44        0.74      1.68 o 
   6  -3   4       32.54       33.91      2.94 o 
  -8  -2   4       26.89       25.39      2.79 o 
  -7  -2   4        3.57        4.27      1.47 o 
  -6  -2   4       13.05       11.38      1.90 o 
  -5  -2   4       48.90       57.29      2.80 o 
  -4  -2   4      166.27      161.96      4.23 o 
  -3  -2   4        2.44        2.98      0.94 o 
  -2  -2   4      184.66      207.69      3.72 o 
  -1  -2   4       11.08       17.60      1.31 o 
   0  -2   4       43.84       41.22      1.28 o 
   1  -2   4      333.48      338.43      4.79 o 
   2  -2   4       64.42       60.37      2.40 o 
   3  -2   4      183.44      180.06      4.38 o 
   4  -2   4       13.68       18.04      1.69 o 
   5  -2   4       19.89       16.48      2.18 o 
   6  -2   4       38.82       37.16      2.91 o 
  -8  -1   4        5.16        4.67      1.86 o 
  -7  -1   4        0.01        0.97      1.55 o 
  -6  -1   4       17.87       19.46      1.99 o 
  -5  -1   4        0.79        1.06      1.00 o 
  -4  -1   4      167.42      163.85      4.12 o 
  -3  -1   4        1.54        1.02      0.90 o 
  -2  -1   4      285.97      317.42      4.59 o 
  -1  -1   4        1.06        1.43      0.52 o 
   0  -1   4       12.39       11.28      0.73 o 
   1  -1   4       34.61       38.66      1.61 o 
   2  -1   4        0.05        0.06      0.64 o 
   3  -1   4      291.42      299.59      4.91 o 
   4  -1   4       34.16       38.18      2.09 o 
   5  -1   4      290.38      287.13      6.44 o 
   6  -1   4       71.55       73.10      3.64 o 
   7  -1   4        5.99        7.05      2.17 o 
  -8   0   4        2.32        5.97      1.76 o 
  -7   0   4       10.13        9.28      2.18 o 
  -6   0   4        7.27        4.80      1.72 o 
  -5   0   4       18.06       17.89      1.87 o 
  -4   0   4       51.54       73.76      2.75 o 
  -3   0   4       53.51       67.76      2.39 o 
  -2   0   4      374.73      380.84      4.87 o 
  -1   0   4       11.78       10.27      1.00 o 
   0   0   4     1206.22     1143.56     22.46 o 
   1   0   4       40.09       45.99      1.74 o 
   2   0   4      116.78      143.01      3.15 o 
   3   0   4      484.49      498.44      5.99 o 
   4   0   4      476.35      480.13      6.67 o 
   5   0   4       75.75       75.01      3.16 o 
   6   0   4       37.42       40.18      2.79 o 
   7   0   4        6.03        6.70      1.78 o 
  -7   1   4        3.95        4.53      1.97 o 
  -6   1   4        1.89        3.24      1.57 o 
  -5   1   4       85.65       71.56      3.25 o 
  -4   1   4       34.17       37.42      2.13 o 
  -3   1   4      211.53      221.04      4.31 o 
  -2   1   4        0.76        1.63      0.66 o 
  -1   1   4       66.98       64.18      2.08 o 
   0   1   4      370.35      419.38      3.34 o 
   1   1   4      320.65      380.35      4.60 o 
   2   1   4      806.87      852.53      7.18 o 
   3   1   4      328.64      346.90      4.83 o 
   4   1   4       40.52       39.56      2.10 o 
   5   1   4       73.67       76.21      3.09 o 
   6   1   4       25.44       27.21      2.23 o 
   7   1   4       14.73       14.44      2.23 o 
   8   1   4        2.60        4.05      1.96 o 
  -7   2   4        3.25        1.21      1.91 o 
  -6   2   4        0.86        5.54      1.69 o 
  -5   2   4       28.74       26.06      2.29 o 
  -4   2   4        9.26        6.27      1.57 o 
  -3   2   4        0.56        3.95      1.08 o 
  -2   2   4        0.13        8.26      1.02 o 
  -1   2   4      148.79      189.30      3.30 o 
   0   2   4       64.64       66.18      1.47 o 
   1   2   4      227.09      286.41      4.04 o 
   2   2   4      581.98      605.61      6.48 o 
   3   2   4       15.61       14.35      1.27 o 
   4   2   4        0.14        0.16      0.79 o 
   5   2   4        0.03        0.00      0.72 o 
   6   2   4       18.24       17.26      1.95 o 
   7   2   4        1.63        4.34      1.47 o 
   8   2   4       12.24       14.48      2.05 o 
  -6   3   4        1.31        1.66      1.84 o 
  -5   3   4       15.00       18.16      2.22 o 
  -4   3   4        2.02        2.48      1.29 o 
  -3   3   4      492.87      509.33      7.29 o 
  -2   3   4       13.32       11.93      1.44 o 
  -1   3   4      879.27      976.20      8.52 o 
   0   3   4        0.38        1.60      0.49 o 
   1   3   4       42.92       70.05      2.28 o 
   2   3   4       41.75       40.27      1.87 o 
   3   3   4      216.74      202.35      4.44 o 
   4   3   4      814.60      710.08      9.20 o 
   5   3   4       17.55       14.98      1.67 o 
   6   3   4      113.69      108.92      4.10 o 
   7   3   4        5.19        5.50      1.40 o 
   8   3   4       14.87       22.73      2.26 o 
  -5   4   4       73.98       83.20      4.41 o 
  -4   4   4        3.24        0.84      1.70 o 
  -3   4   4       84.97       94.24      3.72 o 
  -2   4   4       70.83       59.48      2.94 o 
  -1   4   4      150.64      138.68      3.83 o 
   0   4   4       44.57       52.98      1.87 o 
   1   4   4      176.21      156.29      3.77 o 
   2   4   4        9.10        7.05      1.07 o 
   3   4   4      279.54      272.65      5.36 o 
   4   4   4      114.39      104.04      4.17 o 
   5   4   4      110.04      108.51      4.17 o 
   6   4   4       15.63       11.94      1.92 o 
   7   4   4        7.06        5.48      1.63 o 
   8   4   4        6.31        3.93      1.93 o 
  -4   5   4        0.14        0.64      1.65 o 
  -3   5   4        4.48        3.06      1.47 o 
  -2   5   4       37.21       35.24      2.56 o 
  -1   5   4      132.22      129.80      4.13 o 
   0   5   4      188.17      187.54      8.73 o 
   1   5   4      158.16      164.12      4.39 o 
   2   5   4       67.00       61.84      2.93 o 
   3   5   4        0.15        0.48      0.78 o 
   4   5   4        6.23        8.74      1.53 o 
   5   5   4      105.65       82.90      3.79 o 
   6   5   4        3.15        3.01      1.50 o 
   7   5   4       23.44       13.47      2.56 o 
   8   5   4        0.87        2.67      1.57 o 
  -3   6   4       53.64       53.66      3.55 o 
  -2   6   4        0.24        0.14      1.26 o 
  -1   6   4       17.03       20.09      2.13 o 
   0   6   4      180.21      184.86      3.71 o 
   1   6   4       22.40       24.37      2.14 o 
   2   6   4      217.95      230.16      5.70 o 
   3   6   4      132.68      132.11      4.39 o 
   4   6   4       14.22       12.64      1.91 o 
   5   6   4        3.05        2.80      1.56 o 
   6   6   4        1.03        2.83      1.46 o 
   7   6   4        8.65       12.93      1.92 o 
   8   6   4        8.82        4.30      2.21 o 
  -2   7   4        1.91        0.67      1.85 o 
  -1   7   4        1.30        2.55      1.47 o 
   0   7   4       20.04       21.65      1.59 o 
   1   7   4        1.81        4.30      1.38 o 
   2   7   4       52.12       46.64      3.09 o 
   3   7   4        5.93        7.44      1.85 o 
   4   7   4       70.62       70.04      3.86 o 
   5   7   4        4.61        4.09      1.91 o 
   6   7   4       20.57       23.30      2.86 o 
   7   7   4        7.55       10.65      2.33 o 
   0   8   4        4.59       12.06      2.33 o 
   1   8   4        7.02        6.21      1.77 o 
   2   8   4       18.79       20.24      2.24 o 
   3   8   4       15.08       10.94      2.33 o 
   4   8   4      100.91      103.00      4.81 o 
   5   8   4        2.56        4.40      1.80 o 
   6   8   4        3.77        3.72      1.79 o 
   2   9   4       14.15       17.37      2.45 o 
   3   9   4        1.71        1.96      1.83 o 
   4   9   4        7.98        6.07      2.38 o 
  -4  -8   5        1.64        5.06      1.76 o 
  -3  -8   5        4.50        5.40      1.77 o 
  -2  -8   5        2.00        0.17      1.81 o 
  -6  -7   5        3.18        5.58      1.95 o 
  -5  -7   5       10.35        6.81      2.06 o 
  -4  -7   5       20.33       27.26      2.60 o 
  -3  -7   5       31.10       33.34      2.65 o 
  -2  -7   5        0.51        0.14      1.70 o 
  -1  -7   5       34.77       31.89      2.73 o 
   0  -7   5        0.41        0.58      1.84 o 
   1  -7   5        7.45        9.95      1.80 o 
  -7  -6   5        0.14        1.64      1.77 o 
  -6  -6   5        0.82        0.74      1.51 o 
  -5  -6   5        5.58        4.38      1.77 o 
  -4  -6   5        2.69        3.75      1.13 o 
  -3  -6   5        0.82        1.52      1.42 o 
  -2  -6   5       20.28       21.13      2.21 o 
  -1  -6   5       19.81       19.74      2.08 o 
   0  -6   5       12.52       16.37      1.51 o 
   1  -6   5        1.01        0.45      1.34 o 
   2  -6   5        2.38        7.28      1.51 o 
  -7  -5   5        2.95        2.56      1.79 o 
  -6  -5   5        0.01        1.50      1.50 o 
  -5  -5   5        2.35        3.64      1.81 o 
  -4  -5   5       11.09       10.32      1.60 o 
  -3  -5   5        1.67        2.50      1.27 o 
  -2  -5   5        3.69        2.57      1.24 o 
  -1  -5   5       50.97       58.05      2.82 o 
   0  -5   5       49.96       46.33      2.05 o 
   1  -5   5       27.10       28.31      2.37 o 
   2  -5   5       19.69       15.75      2.25 o 
   3  -5   5        0.05        0.62      1.42 o 
   4  -5   5        8.02        5.71      1.97 o 
  -8  -4   5        1.04        4.67      1.73 o 
  -7  -4   5       27.16       27.06      3.08 o 
  -6  -4   5       15.22       12.99      2.30 o 
  -5  -4   5       70.52       69.16      3.45 o 
  -4  -4   5        1.97        3.55      1.29 o 
  -3  -4   5       30.58       33.78      2.08 o 
  -2  -4   5       15.63       15.40      1.51 o 
  -1  -4   5       25.95       18.31      1.72 o 
   0  -4   5       58.49       60.32      6.29 o 
   1  -4   5       71.29       70.36      3.15 o 
   2  -4   5        4.35        7.55      1.63 o 
   3  -4   5       25.34       24.42      2.20 o 
   4  -4   5        0.24        1.08      1.55 o 
   5  -4   5        1.57        2.59      1.61 o 
  -8  -3   5        0.70        0.50      1.71 o 
  -7  -3   5        7.63        9.45      1.90 o 
  -6  -3   5        4.39        2.68      1.64 o 
  -5  -3   5       46.76       51.61      2.79 o 
  -4  -3   5       66.83       78.06      3.15 o 
  -3  -3   5      214.42      187.41      4.44 o 
  -2  -3   5        8.48        5.87      1.08 o 
  -1  -3   5       26.93       24.78      1.75 o 
   0  -3   5        6.04        5.08      0.78 o 
   1  -3   5       37.66       47.13      2.37 o 
   2  -3   5      216.59      207.94      5.12 o 
   3  -3   5       82.59       76.32      3.53 o 
   4  -3   5      270.69      257.64      6.64 o 
   5  -3   5        2.22        4.48      1.55 o 
  -8  -2   5        0.36        2.97      1.77 o 
  -7  -2   5        0.37        1.29      1.62 o 
  -6  -2   5        2.47        4.29      1.29 o 
  -5  -2   5       21.03       22.88      2.03 o 
  -4  -2   5       60.09       68.02      2.94 o 
  -3  -2   5       80.38       79.71      2.99 o 
  -2  -2   5      233.01      259.13      4.47 o 
  -1  -2   5      628.45      620.87      6.66 o 
   0  -2   5       98.07      101.75      4.26 o 
   1  -2   5        7.47        7.23      1.13 o 
   2  -2   5        0.00        0.35      0.82 o 
   3  -2   5      359.03      367.59      6.65 o 
   4  -2   5      103.73       91.50      3.83 o 
   5  -2   5       90.61       95.75      4.29 o 
   6  -2   5       30.79       29.46      2.86 o 
  -8  -1   5        3.01        2.92      1.83 o 
  -7  -1   5        0.83        0.29      1.59 o 
  -6  -1   5        1.38        1.24      1.35 o 
  -5  -1   5        1.59        2.63      0.87 o 
  -4  -1   5        8.05        6.03      1.19 o 
  -3  -1   5       24.04       23.97      1.67 o 
  -2  -1   5      389.93      392.94      5.47 o 
  -1  -1   5       79.68       68.31      2.37 o 
   0  -1   5      322.23      294.38      4.31 o 
   1  -1   5       34.47       31.53      1.63 o 
   2  -1   5        0.25        1.62      0.58 o 
   3  -1   5       11.31       13.83      1.38 o 
   4  -1   5        8.16        9.79      1.57 o 
   5  -1   5      124.33      111.05      4.40 o 
   6  -1   5      128.14      123.39      4.96 o 
   7  -1   5        4.63        6.50      1.89 o 
  -7   0   5       19.95       18.10      2.35 o 
  -6   0   5       20.35       22.12      2.24 o 
  -5   0   5       84.76       88.51      3.62 o 
  -4   0   5       38.61       35.30      2.10 o 
  -3   0   5       55.51       62.93      2.45 o 
  -2   0   5      201.94      222.14      4.04 o 
  -1   0   5       17.58       18.82      1.44 o 
   0   0   5     4389.38     3971.31     54.89 o 
   1   0   5      922.50     1023.39      8.12 o 
   2   0   5     1191.69     1295.51      9.65 o 
   3   0   5       82.14       81.98      2.89 o 
   4   0   5        0.01        0.28      0.96 o 
   5   0   5       35.71       32.82      3.42 o 
   6   0   5       26.65       24.94      2.48 o 
   7   0   5       30.69       34.02      2.84 o 
  -7   1   5        0.38        1.67      1.76 o 
  -6   1   5        3.44        4.11      1.86 o 
  -5   1   5        8.61        8.39      1.49 o 
  -4   1   5        4.65        6.26      1.36 o 
  -3   1   5       93.88       82.43      2.84 o 
  -2   1   5       61.92       49.50      2.09 o 
  -1   1   5       23.94       24.96      1.57 o 
   0   1   5      340.53      353.00      3.37 o 
   1   1   5      368.81      428.90      5.35 o 
   2   1   5      157.48      117.29      3.11 o 
   3   1   5       13.77       15.03      1.46 o 
   4   1   5       97.47       91.27      3.04 o 
   5   1   5        0.00        1.04      1.11 o 
   6   1   5       15.50       15.28      2.10 o 
   7   1   5       61.19       67.24      3.65 o 
   8   1   5        0.66        3.45      1.48 o 
  -6   2   5        0.45        0.62      1.37 o 
  -5   2   5      145.67      154.63      5.23 o 
  -4   2   5       18.13       16.19      1.87 o 
  -3   2   5      402.45      414.26      6.33 o 
  -2   2   5        0.73        0.07      0.81 o 
  -1   2   5       39.21       41.35      1.89 o 
   0   2   5       48.33       52.84      1.46 o 
   1   2   5      547.56      618.13      6.63 o 
   2   2   5     2081.16     2054.43     13.35 o 
   3   2   5       55.11       47.89      2.33 o 
   4   2   5      674.45      643.95      8.24 o 
   5   2   5        0.26        0.00      1.08 o 
   6   2   5        0.32        1.19      1.21 o 
   7   2   5        1.86        1.39      1.46 o 
   8   2   5        3.89        0.00      2.00 o 
  -6   3   5        0.06        1.84      1.84 o 
  -5   3   5        2.00        3.71      1.42 o 
  -4   3   5        9.74        8.86      1.84 o 
  -3   3   5        3.50        3.11      1.25 o 
  -2   3   5        0.26        0.43      0.98 o 
  -1   3   5      199.04      194.03      4.27 o 
   0   3   5       26.40       29.59      1.23 o 
   1   3   5        0.78        0.72      0.80 o 
   2   3   5        0.61        0.15      0.77 o 
   3   3   5      297.91      294.27      5.75 o 
   4   3   5       54.30       45.75      2.51 o 
   5   3   5      136.28      123.38      4.21 o 
   6   3   5      116.73      105.77      4.20 o 
   7   3   5        2.16        3.02      1.57 o 
   8   3   5        0.93        2.62      1.47 o 
  -5   4   5       15.08       19.26      2.39 o 
  -4   4   5       10.48        6.93      2.01 o 
  -3   4   5        8.22        6.53      1.65 o 
  -2   4   5        5.70        6.31      1.38 o 
  -1   4   5      201.06      200.28      4.83 o 
   0   4   5       52.38       59.82      1.85 o 
   1   4   5      288.11      305.51      5.62 o 
   2   4   5       89.79       84.53      3.08 o 
   3   4   5      132.04      114.52      3.79 o 
   4   4   5        0.09        0.92      1.07 o 
   5   4   5       42.88       43.31      2.72 o 
   6   4   5        1.31        2.15      1.67 o 
   7   4   5        9.48       10.67      1.81 o 
   8   4   5        3.08        2.04      1.89 o 
  -4   5   5       32.78       29.84      3.02 o 
  -3   5   5        0.39        0.72      1.37 o 
  -2   5   5        7.56        5.16      1.65 o 
  -1   5   5       38.33       38.68      2.42 o 
   0   5   5      105.07      104.99      2.73 o 
   1   5   5      229.82      222.53      5.27 o 
   2   5   5       16.21       20.59      1.80 o 
   3   5   5       74.96       81.45      3.28 o 
   4   5   5       27.40       27.78      2.15 o 
   5   5   5        0.95        0.62      1.65 o 
   6   5   5       16.87       16.52      2.22 o 
   7   5   5       87.87       87.16      4.61 o 
   8   5   5       62.87       60.28      4.00 o 
  -3   6   5        1.94        3.67      1.72 o 
  -2   6   5       12.74       13.58      1.92 o 
  -1   6   5        0.02        0.80      1.27 o 
   0   6   5        0.67        1.35      1.84 o 
   1   6   5        0.38        2.58      1.18 o 
   2   6   5      114.21      108.79      4.47 o 
   3   6   5      160.17      164.58      5.24 o 
   4   6   5       18.92       16.87      2.09 o 
   5   6   5        0.29        0.28      1.15 o 
   6   6   5        3.91        4.95      1.70 o 
   7   6   5        6.50        9.72      1.99 o 
   8   6   5        6.83        9.08      2.12 o 
  -2   7   5       41.99       42.25      3.76 o 
  -1   7   5        3.59        4.17      1.67 o 
   0   7   5        7.09        6.25      1.20 o 
   1   7   5        0.14        1.37      1.24 o 
   2   7   5       27.92       32.72      2.71 o 
   3   7   5       42.12       41.06      3.19 o 
   4   7   5        4.25        0.86      1.58 o 
   5   7   5       17.53       13.71      2.36 o 
   6   7   5       12.45       15.27      2.51 o 
   7   7   5        4.50        1.81      2.16 o 
   0   8   5        6.15        7.34      1.72 o 
   1   8   5       14.72       14.64      2.09 o 
   2   8   5        4.91        6.83      1.94 o 
   3   8   5        5.10        4.57      1.70 o 
   4   8   5       47.42       52.35      3.31 o 
   5   8   5        3.48        5.80      2.11 o 
   6   8   5       24.81       27.53      3.07 o 
  -5  -7   6       12.05       16.73      2.36 o 
  -4  -7   6        4.47        5.96      1.65 o 
  -3  -7   6       27.35       25.37      2.66 o 
  -2  -7   6       25.59       30.72      2.82 o 
  -1  -7   6        9.59        7.78      1.99 o 
   0  -7   6       15.52       18.03      1.76 o 
  -6  -6   6        1.02        1.87      1.87 o 
  -5  -6   6        1.98        0.88      1.69 o 
  -4  -6   6        0.00        0.28      1.48 o 
  -3  -6   6        5.54       10.18      1.67 o 
  -2  -6   6       51.96       50.55      2.99 o 
  -1  -6   6        9.71       12.55      1.81 o 
   0  -6   6       77.66       79.62      3.60 o 
   1  -6   6        2.49        1.28      1.80 o 
   2  -6   6        4.38        3.06      1.86 o 
  -7  -5   6        6.93        2.78      2.04 o 
  -6  -5   6        0.31        0.44      1.39 o 
  -5  -5   6       24.08       27.25      2.59 o 
  -4  -5   6        5.78       10.57      1.51 o 
  -3  -5   6        2.09        3.48      1.28 o 
  -2  -5   6       12.82       10.88      1.72 o 
  -1  -5   6       36.82       39.95      2.76 o 
   0  -5   6       10.28        9.96      1.41 o 
   1  -5   6       43.57       49.25      3.15 o 
   2  -5   6       76.43       72.97      4.18 o 
   3  -5   6        0.11        1.14      1.48 o 
  -7  -4   6        0.03        1.27      1.37 o 
  -6  -4   6       10.09        7.19      1.85 o 
  -5  -4   6       16.25       16.28      2.12 o 
  -4  -4   6       14.82       12.42      1.74 o 
  -3  -4   6       52.57       55.41      2.81 o 
  -2  -4   6        7.55        4.63      1.38 o 
  -1  -4   6        0.09        1.12      1.12 o 
   0  -4   6      137.28      131.31      6.62 o 
   1  -4   6       32.28       27.84      2.54 o 
   2  -4   6      293.10      293.21      6.99 o 
   3  -4   6       10.96       13.27      2.10 o 
   4  -4   6        5.01        5.30      1.99 o 
  -7  -3   6        0.06        2.01      1.69 o 
  -6  -3   6        0.34        1.54      1.55 o 
  -5  -3   6        0.01        0.36      1.11 o 
  -4  -3   6       29.63       34.32      2.36 o 
  -3  -3   6       94.70       85.58      3.50 o 
  -2  -3   6        2.39        2.61      1.15 o 
  -1  -3   6       61.35       61.87      2.67 o 
   0  -3   6       99.23      101.23      4.96 o 
   1  -3   6       29.89       33.27      2.16 o 
   2  -3   6      220.41      229.70      5.75 o 
   3  -3   6      193.59      177.17      5.54 o 
   4  -3   6        4.81        5.27      1.69 o 
   5  -3   6        8.34        7.55      2.00 o 
  -7  -2   6        1.83        4.66      1.70 o 
  -6  -2   6       11.28       11.30      2.02 o 
  -5  -2   6       12.70       11.83      1.79 o 
  -4  -2   6        6.85        8.01      1.58 o 
  -3  -2   6        0.10        0.66      0.86 o 
  -2  -2   6       69.95       66.20      2.70 o 
  -1  -2   6      475.53      462.99      6.25 o 
   0  -2   6       56.02       53.73      2.67 o 
   1  -2   6       89.23       92.09      3.22 o 
   2  -2   6      153.80      161.49      4.43 o 
   3  -2   6      101.63       98.86      3.82 o 
   4  -2   6      253.45      241.08      6.34 o 
   5  -2   6       26.66       29.64      2.55 o 
   6  -2   6       22.32       19.22      2.80 o 
  -7  -1   6        3.79        4.45      1.68 o 
  -6  -1   6       37.07       39.44      2.72 o 
  -5  -1   6       10.41        6.27      1.61 o 
  -4  -1   6       22.77       21.21      1.81 o 
  -3  -1   6       29.41       33.11      2.09 o 
  -2  -1   6      766.11      900.28      8.86 o 
  -1  -1   6      299.42      319.72      5.04 o 
   0  -1   6      738.99      798.32      5.57 o 
   1  -1   6      167.92      150.20      3.73 o 
   2  -1   6        3.34        2.30      0.90 o 
   3  -1   6       93.45       90.38      3.41 o 
   4  -1   6      194.65      198.07      5.28 o 
   5  -1   6       65.27       65.70      3.57 o 
   6  -1   6        3.17        3.75      1.78 o 
  -7   0   6        1.06        1.80      1.54 o 
  -6   0   6       14.09       12.83      2.48 o 
  -5   0   6       20.03       20.27      2.07 o 
  -4   0   6       54.16       48.01      2.53 o 
  -3   0   6        1.47        0.27      1.38 o 
  -2   0   6      285.72      282.02      4.88 o 
  -1   0   6      563.58      688.98      7.37 o 
   0   0   6        0.29        0.79      0.25 o 
   1   0   6       79.93       74.83      2.64 o 
   2   0   6      224.78      210.82      4.42 o 
   3   0   6      231.91      227.73      5.05 o 
   4   0   6        6.00        4.24      1.35 o 
   5   0   6       22.18       24.84      2.13 o 
   6   0   6        2.34        2.50      2.01 o 
   7   0   6        4.88        4.91      1.94 o 
  -7   1   6        6.65        8.36      2.26 o 
  -6   1   6        1.03        2.83      1.43 o 
  -5   1   6       48.17       48.85      2.97 o 
  -4   1   6       40.37       34.71      2.33 o 
  -3   1   6       46.50       37.30      2.29 o 
  -2   1   6      398.92      426.89      5.94 o 
  -1   1   6        1.39        0.30      0.74 o 
   0   1   6      211.03      265.55     11.14 o 
   1   1   6       98.06       99.85      3.07 o 
   2   1   6      584.17      584.41      7.09 o 
   3   1   6       67.36       70.52      2.75 o 
   4   1   6      189.92      185.39      4.81 o 
   5   1   6       79.39       78.42      3.47 o 
   6   1   6        0.53        1.31      1.31 o 
   7   1   6        3.46        5.09      1.59 o 
  -6   2   6        1.60        1.92      1.92 o 
  -5   2   6       11.78       14.20      1.96 o 
  -4   2   6       37.18       42.52      2.54 o 
  -3   2   6       97.40      104.58      3.62 o 
  -2   2   6      229.51      207.93      4.72 o 
  -1   2   6      771.48      785.33      8.05 o 
   0   2   6      683.94      751.07      8.16 o 
   1   2   6        2.40        1.85      0.90 o 
   2   2   6       64.80       59.54      2.62 o 
   3   2   6       58.99       54.07      2.60 o 
   4   2   6      558.64      542.40      7.88 o 
   5   2   6       50.12       50.37      2.88 o 
   6   2   6       12.54       12.72      1.77 o 
   7   2   6        5.02        7.84      1.95 o 
  -6   3   6       17.34       16.38      2.73 o 
  -5   3   6        1.49        0.00      1.75 o 
  -4   3   6        8.51       11.55      1.77 o 
  -3   3   6      117.18      109.93      4.07 o 
  -2   3   6        0.07        1.15      1.14 o 
  -1   3   6      856.16      873.43      9.17 o 
   0   3   6       63.26       69.06      3.22 o 
   1   3   6       77.97       80.51      2.96 o 
   2   3   6        9.59        8.06      1.41 o 
   3   3   6       20.60       20.58      2.15 o 
   4   3   6        3.04        3.47      1.31 o 
   5   3   6        6.44        5.24      1.50 o 
   6   3   6       54.69       47.79      3.13 o 
   7   3   6        1.75        0.29      1.51 o 
   8   3   6        9.80       12.45      2.19 o 
  -5   4   6        0.46        3.80      1.68 o 
  -4   4   6        6.73        6.38      1.89 o 
  -3   4   6       14.52       10.74      2.03 o 
  -2   4   6        6.90        6.58      1.39 o 
  -1   4   6      104.96      103.28      3.68 o 
   0   4   6       13.52       16.50      2.77 o 
   1   4   6      543.99      565.49      8.20 o 
   2   4   6       56.61       50.12      2.63 o 
   3   4   6       58.65       52.52      2.82 o 
   4   4   6       65.99       67.91      3.35 o 
   5   4   6      209.32      207.56      5.91 o 
   6   4   6      268.39      265.68      7.21 o 
   7   4   6       31.73       33.79      2.91 o 
   8   4   6       10.13        7.93      2.25 o 
  -4   5   6       19.06       25.15      2.75 o 
  -3   5   6        6.78        6.83      1.80 o 
  -2   5   6        5.71        6.66      1.44 o 
  -1   5   6        8.45        5.42      1.43 o 
   0   5   6       98.49       95.17      5.40 o 
   1   5   6      259.32      250.39      5.99 o 
   2   5   6       34.35       29.41      2.42 o 
   3   5   6      109.90      115.01      4.28 o 
   4   5   6        1.91        1.45      1.21 o 
   5   5   6       46.28       40.99      2.94 o 
   6   5   6       43.92       41.89      3.21 o 
   7   5   6       13.13       11.72      2.29 o 
   8   5   6        2.57        0.52      1.78 o 
  -3   6   6        7.23       13.45      2.21 o 
  -2   6   6       19.57       20.15      2.55 o 
  -1   6   6        0.35        1.27      1.31 o 
   0   6   6       20.16       22.86      1.72 o 
   1   6   6       19.84       22.04      2.19 o 
   2   6   6        2.04        2.88      1.62 o 
   3   6   6      109.13      115.86      4.48 o 
   4   6   6        2.47        3.92      1.49 o 
   5   6   6       25.95       25.19      2.77 o 
   6   6   6        0.10        1.87      1.66 o 
   7   6   6       26.69       25.47      2.92 o 
  -1   7   6        8.03        1.92      2.19 o 
   0   7   6       20.20       23.05      1.81 o 
   1   7   6       11.06       11.84      1.85 o 
   2   7   6      116.46      106.28      4.64 o 
   3   7   6        1.02        3.62      1.51 o 
   4   7   6       73.43       70.99      4.26 o 
   5   7   6        3.35        3.07      1.87 o 
   6   7   6       11.10       11.36      2.08 o 
   7   7   6        4.16        4.17      2.18 o 
   0   8   6        3.86        7.27      2.60 o 
   1   8   6        2.34        0.81      1.81 o 
   2   8   6       10.70       12.08      2.09 o 
   3   8   6        1.88        0.00      1.92 o 
   4   8   6        2.34        2.15      1.29 o 
   5   8   6        1.80        4.71      1.88 o 
  -4  -7   7        0.00        0.17      1.65 o 
  -3  -7   7        2.83        1.00      1.69 o 
  -2  -7   7        6.18        6.25      1.81 o 
  -1  -7   7        0.97        3.30      1.71 o 
  -6  -6   7        0.22        0.00      1.61 o 
  -5  -6   7        5.27        2.81      1.89 o 
  -4  -6   7       16.03       15.99      2.35 o 
  -3  -6   7        2.19        0.14      1.62 o 
  -2  -6   7        6.23        7.11      2.26 o 
  -1  -6   7        5.11        5.76      1.71 o 
   0  -6   7       45.38       46.78      2.38 o 
   1  -6   7        7.75        9.95      2.17 o 
  -6  -5   7        0.03        1.56      1.41 o 
  -5  -5   7       20.94       22.30      2.66 o 
  -4  -5   7        9.72        8.92      1.75 o 
  -3  -5   7       23.65       25.35      2.48 o 
  -2  -5   7        2.09        1.73      1.39 o 
  -1  -5   7       12.63       13.66      2.17 o 
   0  -5   7       16.70       15.96      1.54 o 
   1  -5   7        0.00        1.23      1.64 o 
   2  -5   7       22.77       23.07      2.44 o 
  -7  -4   7        0.64        0.32      1.56 o 
  -6  -4   7        0.52        0.29      1.47 o 
  -5  -4   7        0.49        0.26      1.35 o 
  -4  -4   7        5.63        6.03      1.60 o 
  -3  -4   7       97.57       98.25      4.01 o 
  -2  -4   7      269.07      268.28      6.23 o 
  -1  -4   7       77.86       82.13      3.72 o 
   0  -4   7      249.96      262.40     17.15 o 
   1  -4   7       31.33       28.56      2.54 o 
   2  -4   7       70.85       73.89      3.76 o 
   3  -4   7        2.30        2.02      1.91 o 
   4  -4   7       58.44       55.09      3.98 o 
  -7  -3   7        4.75        7.50      1.71 o 
  -6  -3   7       23.68       22.00      2.51 o 
  -5  -3   7        2.05        3.63      1.51 o 
  -4  -3   7        2.03        3.76      1.31 o 
  -3  -3   7      283.47      286.25      6.18 o 
  -2  -3   7       97.31      116.37      3.88 o 
  -1  -3   7      298.07      290.95      6.04 o 
   0  -3   7      344.42      375.50      4.97 o 
   1  -3   7       26.23       28.33      2.33 o 
   2  -3   7       91.38       95.84      3.94 o 
   3  -3   7       11.73       12.29      2.03 o 
   4  -3   7       35.77       30.31      3.04 o 
   5  -3   7        6.88        8.89      2.01 o 
  -7  -2   7        5.06        2.18      1.63 o 
  -6  -2   7        7.13       10.55      1.92 o 
  -5  -2   7       16.58       14.50      1.93 o 
  -4  -2   7       29.18       29.77      2.50 o 
  -3  -2   7        5.98        4.85      1.31 o 
  -2  -2   7      212.76      222.67      5.11 o 
  -1  -2   7      159.70      164.12      4.27 o 
   0  -2   7       32.72       32.30      1.44 o 
   1  -2   7      556.99      603.11      8.19 o 
   2  -2   7      413.87      423.47      7.65 o 
   3  -2   7        2.47        4.43      1.35 o 
   4  -2   7        1.15        0.41      1.37 o 
   5  -2   7       13.24       14.11      2.34 o 
  -7  -1   7        0.33        1.76      1.51 o 
  -6  -1   7       14.13       15.04      2.40 o 
  -5  -1   7        1.37        1.84      1.25 o 
  -4  -1   7      239.26      239.93      5.64 o 
  -3  -1   7      206.04      231.11      5.26 o 
  -2  -1   7       33.59       35.71      2.22 o 
  -1  -1   7       31.05       30.32      1.95 o 
   0  -1   7      113.08      103.82      2.42 o 
   1  -1   7      303.23      300.30      5.71 o 
   2  -1   7      221.30      216.84      5.14 o 
   3  -1   7      129.70      127.68      4.25 o 
   4  -1   7       24.16       27.85      2.25 o 
   5  -1   7        0.99        0.14      1.10 o 
   6  -1   7        2.10        4.41      1.54 o 
  -7   0   7        2.20        3.55      1.92 o 
  -6   0   7        0.79        0.29      1.58 o 
  -5   0   7        7.63        7.25      1.55 o 
  -4   0   7       43.22       45.65      2.58 o 
  -3   0   7       22.90       28.44      2.24 o 
  -2   0   7       42.47       32.45      2.08 o 
  -1   0   7        9.17        9.57      1.32 o 
   0   0   7      111.19      139.09      3.29 o 
   1   0   7       88.11       88.52      3.14 o 
   2   0   7      631.77      642.63      8.09 o 
   3   0   7      366.41      366.26      6.79 o 
   4   0   7       11.50       10.71      1.57 o 
   5   0   7        0.49        1.70      0.92 o 
   6   0   7        3.73        3.24      1.61 o 
  -6   1   7        1.00        0.32      1.41 o 
  -5   1   7        0.16        1.75      1.16 o 
  -4   1   7       35.33       35.06      2.55 o 
  -3   1   7      228.52      203.84      5.01 o 
  -2   1   7      606.53      647.44      7.96 o 
  -1   1   7        3.88        3.45      1.01 o 
   0   1   7        3.39        4.02      0.71 o 
   1   1   7       49.10       52.10      2.45 o 
   2   1   7      365.13      369.23      6.34 o 
   3   1   7        4.83        3.88      1.15 o 
   4   1   7       95.11       99.58      3.71 o 
   5   1   7       75.78       73.75      3.57 o 
   6   1   7        9.90        9.01      1.83 o 
   7   1   7       15.32       13.97      2.24 o 
  -6   2   7        0.17        1.71      1.71 o 
  -5   2   7        0.90        0.45      1.38 o 
  -4   2   7        0.18        0.88      1.27 o 
  -3   2   7       69.99       70.84      3.21 o 
  -2   2   7        0.02        1.06      1.29 o 
  -1   2   7      101.86      105.70      3.66 o 
   0   2   7      182.71      191.89     10.09 o 
   1   2   7       15.87       16.63      1.57 o 
   2   2   7      333.71      315.77      6.06 o 
   3   2   7       16.19       12.72      1.69 o 
   4   2   7      129.26      121.61      4.14 o 
   5   2   7        2.15        2.32      1.17 o 
   6   2   7       44.00       48.89      3.10 o 
   7   2   7        8.28        7.03      1.97 o 
  -5   3   7        9.15        5.58      2.35 o 
  -4   3   7        0.03        0.14      1.35 o 
  -3   3   7       20.66       20.89      2.13 o 
  -2   3   7       29.56       25.29      2.31 o 
  -1   3   7      123.11      117.11      3.92 o 
   0   3   7      146.25      147.71      2.97 o 
   1   3   7        4.76        1.97      1.17 o 
   2   3   7        0.95        0.28      1.00 o 
   3   3   7      128.41      129.97      4.28 o 
   4   3   7       84.67       82.82      3.65 o 
   5   3   7       23.06       19.56      2.36 o 
   6   3   7       15.54       17.52      2.20 o 
   7   3   7        1.87        5.61      1.54 o 
  -4   4   7        0.36        0.80      1.67 o 
  -3   4   7       61.40       61.37      3.66 o 
  -2   4   7        0.03        1.36      1.36 o 
  -1   4   7        2.58        3.17      1.27 o 
   0   4   7       19.98       22.67      1.43 o 
   1   4   7      193.06      186.43      5.21 o 
   2   4   7      191.03      194.27      5.07 o 
   3   4   7      577.05      563.77      9.27 o 
   4   4   7      343.13      350.58      7.56 o 
   5   4   7       52.90       60.78      3.42 o 
   6   4   7        4.12        4.21      1.75 o 
   7   4   7        2.37        2.66      1.59 o 
  -4   5   7       15.82       14.62      2.60 o 
  -3   5   7       13.19       17.74      2.44 o 
  -2   5   7      168.87      165.44      5.78 o 
  -1   5   7       17.18       17.52      2.23 o 
   0   5   7       20.73       16.91      1.48 o 
   1   5   7      115.52      116.16      4.33 o 
   2   5   7        0.17        0.95      1.10 o 
   3   5   7       22.17       20.76      2.36 o 
   4   5   7        3.47        6.35      1.53 o 
   5   5   7       20.87       20.19      2.51 o 
   6   5   7        9.10        8.72      1.81 o 
   7   5   7        7.39        3.32      1.94 o 
  -2   6   7       17.84       20.01      2.75 o 
  -1   6   7        8.36       10.58      1.97 o 
   0   6   7       13.85       10.18      1.37 o 
   1   6   7        9.71       12.67      1.79 o 
   2   6   7       13.15       12.74      1.79 o 
   3   6   7        3.10        3.74      1.20 o 
   4   6   7        3.36        3.47      1.60 o 
   5   6   7      110.44      112.73      5.03 o 
   6   6   7        4.46        6.17      2.01 o 
   7   6   7       16.48       18.68      2.37 o 
  -1   7   7        2.73        4.16      1.64 o 
   0   7   7       92.90       94.43      3.44 o 
   1   7   7        2.75        2.31      1.86 o 
   2   7   7       54.59       54.58      3.39 o 
   3   7   7        5.88        6.20      1.85 o 
   4   7   7        1.65        1.13      1.37 o 
   5   7   7       10.05        9.61      2.18 o 
   6   7   7        0.00        0.35      1.71 o 
   1   8   7        6.48        8.26      1.98 o 
   2   8   7        4.83        5.67      2.20 o 
   3   8   7        0.66        2.19      1.61 o 
   4   8   7        3.59        6.97      1.99 o 
   5   8   7        0.15        1.64      1.92 o 
  -5  -6   8        7.88        8.78      2.19 o 
  -4  -6   8        0.02        2.77      1.54 o 
  -3  -6   8        6.49        6.66      2.14 o 
  -2  -6   8       15.12       18.76      2.59 o 
  -1  -6   8        0.26        0.34      1.89 o 
   0  -6   8        7.24        5.25      1.50 o 
  -6  -5   8        0.51        1.60      1.69 o 
  -5  -5   8        5.97        7.37      2.13 o 
  -4  -5   8       97.05      101.46      4.68 o 
  -3  -5   8       20.22       20.21      2.47 o 
  -2  -5   8       84.38       83.58      4.37 o 
  -1  -5   8        0.77        1.07      1.66 o 
   0  -5   8       20.14       21.27      2.70 o 
   1  -5   8       10.55       11.81      2.08 o 
   2  -5   8       52.84       53.37      3.89 o 
  -6  -4   8        1.89        3.48      1.57 o 
  -5  -4   8        8.73       10.72      1.74 o 
  -4  -4   8      101.70      104.78      4.43 o 
  -3  -4   8       38.18       36.44      2.78 o 
  -2  -4   8      173.72      171.19      5.56 o 
  -1  -4   8       45.92       52.55      3.44 o 
   0  -4   8       17.77       17.51      3.09 o 
   1  -4   8        8.23       10.72      1.72 o 
   2  -4   8        0.00        1.52      1.52 o 
   3  -4   8        0.65        0.33      1.70 o 
  -6  -3   8        0.02        1.75      1.75 o 
  -5  -3   8       48.26       41.21      3.14 o 
  -4  -3   8        4.96        3.67      1.64 o 
  -3  -3   8        0.00        1.80      1.30 o 
  -2  -3   8      140.04      138.29      4.62 o 
  -1  -3   8      136.01      138.77      4.82 o 
   0  -3   8      411.41      427.61     25.14 o 
   1  -3   8       30.13       29.80      2.48 o 
   2  -3   8       18.30       14.30      2.36 o 
   3  -3   8        4.22        4.22      1.56 o 
   4  -3   8        6.24        5.21      1.97 o 
  -7  -2   8        5.45        2.52      1.63 o 
  -6  -2   8       47.89       38.75      3.15 o 
  -5  -2   8       51.58       47.97      3.15 o 
  -4  -2   8       49.64       41.51      2.92 o 
  -3  -2   8       39.28       40.30      2.51 o 
  -2  -2   8        4.98        3.45      1.33 o 
  -1  -2   8        5.43        4.36      1.44 o 
   0  -2   8      151.48      165.46      6.94 o 
   1  -2   8      455.21      472.10      8.25 o 
   2  -2   8        1.84        1.63      1.38 o 
   3  -2   8       46.43       48.70      3.08 o 
   4  -2   8        0.01        0.29      1.33 o 
   5  -2   8        3.35        5.04      1.70 o 
  -6  -1   8        0.67        0.00      1.47 o 
  -5  -1   8        4.11        4.15      1.60 o 
  -4  -1   8       79.29       76.28      3.48 o 
  -3  -1   8       46.73       48.07      2.67 o 
  -2  -1   8       32.87       25.28      2.05 o 
  -1  -1   8        6.36        9.69      1.32 o 
   0  -1   8       53.83       62.84      2.00 o 
   1  -1   8      188.49      197.25      5.03 o 
   2  -1   8        1.96        1.13      1.26 o 
   3  -1   8       13.61       16.67      1.84 o 
   4  -1   8        1.49        1.52      1.34 o 
   5  -1   8        8.31       10.92      1.91 o 
  -6   0   8        3.03        3.21      1.82 o 
  -5   0   8        4.22        1.61      1.57 o 
  -4   0   8      157.31      144.31      4.73 o 
  -3   0   8        0.05        1.27      1.27 o 
  -2   0   8      105.17      100.09      3.65 o 
  -1   0   8       25.20       32.05      2.10 o 
   0   0   8       21.79       20.99      1.94 o 
   1   0   8       44.81       46.41      2.49 o 
   2   0   8       27.76       30.34      2.30 o 
   3   0   8      275.41      269.02      6.17 o 
   4   0   8        1.01        0.76      1.97 o 
   5   0   8      119.82      124.87      4.92 o 
   6   0   8        1.06        0.15      1.49 o 
  -6   1   8        0.30        1.65      1.60 o 
  -5   1   8        2.00        1.72      1.32 o 
  -4   1   8        5.28        3.96      1.53 o 
  -3   1   8       49.72       46.85      2.78 o 
  -2   1   8      279.92      277.18      5.85 o 
  -1   1   8        1.70        2.94      1.15 o 
   0   1   8      713.67      743.66      8.18 o 
   1   1   8       33.04       28.73      2.01 o 
   2   1   8        5.68        7.35      1.31 o 
   3   1   8        0.44        0.45      1.09 o 
   4   1   8       19.58       18.12      1.93 o 
   5   1   8        0.13        0.81      1.16 o 
   6   1   8       17.14       19.89      2.21 o 
  -5   2   8       17.81       18.46      2.42 o 
  -4   2   8        9.09        8.42      1.83 o 
  -3   2   8        0.02        1.25      1.25 o 
  -2   2   8       24.44       27.47      2.07 o 
  -1   2   8       13.09       14.42      1.76 o 
   0   2   8       55.89       52.44      1.93 o 
   1   2   8        3.35        4.00      0.93 o 
   2   2   8      125.67      130.80      4.18 o 
   3   2   8       15.64       16.48      1.93 o 
   4   2   8        2.61        2.64      1.24 o 
   5   2   8       62.92       65.73      3.48 o 
   6   2   8       24.13       21.44      2.77 o 
   7   2   8       32.22       29.88      3.09 o 
  -5   3   8       14.20       14.79      2.61 o 
  -4   3   8        4.44        3.02      1.87 o 
  -3   3   8       72.46       68.00      3.73 o 
  -2   3   8       21.20       19.94      1.76 o 
  -1   3   8      158.54      157.72      4.86 o 
   0   3   8      344.72      339.21     10.67 o 
   1   3   8     1092.79     1044.16     12.19 o 
   2   3   8      427.37      409.75      7.72 o 
   3   3   8      180.49      184.27      5.49 o 
   4   3   8       17.10       18.21      2.00 o 
   5   3   8        0.62        0.14      1.10 o 
   6   3   8        2.22        3.52      1.35 o 
   7   3   8        2.96        4.94      1.62 o 
  -4   4   8       42.50       45.61      3.62 o 
  -3   4   8       14.15       14.40      2.47 o 
  -2   4   8        6.40        8.33      1.73 o 
  -1   4   8       16.53       12.53      1.71 o 
   0   4   8       24.02       21.21      2.09 o 
   1   4   8       17.66       19.22      1.99 o 
   2   4   8       99.15      111.20      4.17 o 
   3   4   8        6.98       11.12      1.80 o 
   4   4   8        0.43        0.52      1.34 o 
   5   4   8        0.13        1.69      1.25 o 
   6   4   8        1.30        0.62      1.57 o 
   7   4   8        0.66        1.14      1.43 o 
  -3   5   8        0.70        2.03      1.66 o 
  -2   5   8        2.71        2.59      1.98 o 
  -1   5   8       55.93       63.37      3.65 o 
   0   5   8        8.25        6.82      1.26 o 
   1   5   8        4.89        8.65      1.45 o 
   2   5   8        0.18        1.35      1.35 o 
   3   5   8      164.80      150.33      5.41 o 
   4   5   8       21.08       20.59      2.33 o 
   5   5   8       77.18       77.55      4.03 o 
   6   5   8        4.99        4.62      1.82 o 
   7   5   8        7.79        6.63      2.03 o 
  -2   6   8       27.18       26.79      2.76 o 
  -1   6   8       17.17       15.90      2.60 o 
   0   6   8       37.24       35.12      2.14 o 
   1   6   8        5.68        9.89      1.63 o 
   2   6   8       33.18       29.28      2.94 o 
   3   6   8        5.14        2.98      1.89 o 
   4   6   8        1.30        0.30      1.47 o 
   5   6   8        7.94        6.78      2.16 o 
   6   6   8        3.14        2.88      1.89 o 
   0   7   8        8.56       10.71      1.47 o 
   1   7   8        2.23        4.58      1.86 o 
   2   7   8       18.07       20.99      2.56 o 
   3   7   8        1.90        4.45      1.70 o 
   4   7   8        0.49        0.69      1.49 o 
   5   7   8        1.48        0.35      1.76 o 
  -5  -5   9        1.25        0.16      1.90 o 
  -4  -5   9       29.29       26.66      2.82 o 
  -3  -5   9       11.31       12.21      2.39 o 
  -2  -5   9       56.64       58.87      4.02 o 
  -1  -5   9        0.09        1.17      1.47 o 
   0  -5   9       34.98       41.21      2.39 o 
   1  -5   9       13.17       15.63      2.27 o 
  -5  -4   9        2.19        5.97      1.75 o 
  -4  -4   9       77.32       70.18      3.90 o 
  -3  -4   9        6.97        6.17      2.00 o 
  -2  -4   9       81.26       74.51      4.05 o 
  -1  -4   9       57.87       69.05      3.99 o 
   0  -4   9       60.47       60.00      2.78 o 
   1  -4   9       18.99       19.00      2.52 o 
   2  -4   9        0.47        1.03      1.72 o 
  -6  -3   9        7.03        4.78      1.85 o 
  -5  -3   9       17.39       16.84      2.37 o 
  -4  -3   9       14.80       10.94      1.82 o 
  -3  -3   9        8.70       12.04      1.72 o 
  -2  -3   9       67.44       75.90      3.81 o 
  -1  -3   9      177.49      178.38      5.71 o 
   0  -3   9       10.86       10.77      1.47 o 
   1  -3   9       51.17       55.01      3.56 o 
   2  -3   9        4.09        3.41      1.46 o 
   3  -3   9        4.05        5.57      1.69 o 
  -6  -2   9        5.34        5.32      1.95 o 
  -5  -2   9       13.69       16.02      2.22 o 
  -4  -2   9       14.86       15.15      1.92 o 
  -3  -2   9        0.64        2.32      1.18 o 
  -2  -2   9        5.37        2.51      1.64 o 
  -1  -2   9        0.82        0.48      1.34 o 
   0  -2   9       14.95       18.16      1.51 o 
   1  -2   9       11.85        8.08      1.84 o 
   2  -2   9        0.05        1.55      1.09 o 
   3  -2   9       58.27       59.79      3.53 o 
   4  -2   9        7.71        5.82      1.98 o 
  -6  -1   9        1.70        0.31      1.56 o 
  -5  -1   9        2.06        2.32      1.46 o 
  -4  -1   9       22.56       21.82      2.39 o 
  -3  -1   9       16.16       16.59      2.15 o 
  -2  -1   9       34.22       39.30      2.42 o 
  -1  -1   9      106.03      110.70      4.07 o 
   0  -1   9        4.16        5.64      0.87 o 
   1  -1   9       85.02       79.48      3.71 o 
   2  -1   9       10.79        8.33      1.72 o 
   3  -1   9      102.81      104.06      4.29 o 
   4  -1   9        5.43        9.34      1.82 o 
   5  -1   9       27.68       29.09      2.64 o 
  -6   0   9       10.03        4.43      2.29 o 
  -5   0   9        8.55        6.06      2.06 o 
  -4   0   9       23.41       24.18      2.46 o 
  -3   0   9        3.34        2.33      1.44 o 
  -2   0   9       92.38       99.14      3.77 o 
  -1   0   9       55.17       50.15      2.87 o 
   0   0   9      117.25      123.48      8.03 o 
   1   0   9      125.20      125.61      4.31 o 
   2   0   9        3.35        5.01      1.20 o 
   3   0   9        2.79        2.33      1.42 o 
   4   0   9       33.40       34.62      2.91 o 
   5   0   9       35.67       41.95      3.09 o 
  -5   1   9       12.31       14.75      2.04 o 
  -4   1   9       34.55       37.71      2.67 o 
  -3   1   9       39.90       37.81      2.56 o 
  -2   1   9        0.07        0.22      1.14 o 
  -1   1   9        0.32        1.16      1.16 o 
   0   1   9      287.70      283.71      4.43 o 
   1   1   9       22.22       25.27      2.16 o 
   2   1   9       20.82       23.71      2.09 o 
   3   1   9       51.93       44.94      2.87 o 
   4   1   9        5.00        6.99      1.51 o 
   5   1   9       15.43       12.09      2.09 o 
   6   1   9        5.59        5.13      1.55 o 
  -5   2   9       26.79       27.57      2.89 o 
  -4   2   9        0.12        1.01      1.81 o 
  -3   2   9       21.34       21.39      2.34 o 
  -2   2   9      110.17      108.85      4.11 o 
  -1   2   9      220.00      216.56      5.67 o 
   0   2   9       78.83       77.52      3.58 o 
   1   2   9       46.17       49.64      2.89 o 
   2   2   9       66.18       73.13      3.47 o 
   3   2   9       48.50       44.33      2.87 o 
   4   2   9       37.35       35.75      2.74 o 
   5   2   9       36.16       29.59      2.75 o 
   6   2   9        1.86        4.22      1.56 o 
  -4   3   9        1.25        0.33      1.83 o 
  -3   3   9       28.71       24.68      2.86 o 
  -2   3   9       71.32       82.27      3.87 o 
  -1   3   9      267.90      267.93      6.72 o 
   0   3   9      174.26      172.05      9.61 o 
   1   3   9       84.88      105.61      4.05 o 
   2   3   9       25.13       23.95      2.16 o 
   3   3   9        0.34        3.02      1.38 o 
   4   3   9       92.75       92.49      4.14 o 
   5   3   9        2.83        1.31      1.44 o 
   6   3   9       15.89       15.38      2.65 o 
  -3   4   9       49.56       61.26      3.66 o 
  -2   4   9        2.59        5.38      1.61 o 
  -1   4   9       23.49       27.47      2.46 o 
   0   4   9       23.63       23.35      1.71 o 
   1   4   9        2.54        0.26      1.32 o 
   2   4   9       51.61       48.58      3.11 o 
   3   4   9       62.89       62.69      3.35 o 
   4   4   9       42.49       44.24      3.15 o 
   5   4   9       47.08       43.75      3.28 o 
   6   4   9       16.59       16.16      2.43 o 
  -2   5   9        8.03       10.88      2.00 o 
  -1   5   9       45.25       49.37      3.39 o 
   0   5   9       69.57       65.72      2.69 o 
   1   5   9      107.37      120.87      4.83 o 
   2   5   9        3.81        5.29      1.53 o 
   3   5   9        0.42        1.01      1.18 o 
   4   5   9        2.46        0.60      1.37 o 
   5   5   9       26.93       26.52      2.80 o 
   6   5   9        2.78        6.43      1.49 o 
  -1   6   9        8.06        8.44      2.00 o 
   0   6   9       19.23       18.19      1.84 o 
   1   6   9        0.94        2.39      1.85 o 
   2   6   9       10.36       12.51      2.24 o 
   3   6   9       25.35       38.95      2.99 o 
   4   6   9        0.15        0.33      1.50 o 
   5   6   9        5.90        5.07      2.24 o 
   1   7   9        0.03        1.74      1.92 o 
   2   7   9        8.85        6.76      2.10 o 
   3   7   9        4.41        2.12      2.20 o 
   4   7   9        2.54        0.54      1.61 o 
  -2  -5  10       12.67        9.71      2.45 o 
  -4  -4  10       22.71       20.71      2.63 o 
  -3  -4  10        0.69        2.78      1.46 o 
  -2  -4  10        0.00        3.78      1.40 o 
  -1  -4  10        2.51        4.10      1.93 o 
   0  -4  10        5.86        8.47      1.40 o 
   1  -4  10        3.80        3.20      2.05 o 
  -5  -3  10        2.69        1.18      1.72 o 
  -4  -3  10        8.45       12.54      1.67 o 
  -3  -3  10       46.60       39.40      3.33 o 
  -2  -3  10       12.27       11.13      2.11 o 
  -1  -3  10        1.67        0.00      1.70 o 
   0  -3  10        1.25        2.85      1.08 o 
   1  -3  10        8.38        6.70      2.04 o 
   2  -3  10       25.61       28.99      2.85 o 
  -5  -2  10        6.87        5.39      1.61 o 
  -4  -2  10        2.21        4.32      1.50 o 
  -3  -2  10       28.26       28.68      2.49 o 
  -2  -2  10        1.65        3.79      1.53 o 
  -1  -2  10        5.48        4.83      1.74 o 
   0  -2  10       24.03       25.92      2.06 o 
   1  -2  10        0.02        1.34      1.28 o 
   2  -2  10       14.70       15.31      2.18 o 
   3  -2  10       49.48       55.67      3.87 o 
  -5  -1  10        0.82        1.85      1.31 o 
  -4  -1  10        0.04        0.26      1.19 o 
  -3  -1  10       21.35       17.90      2.21 o 
  -2  -1  10       72.69       64.45      3.43 o 
  -1  -1  10      238.06      237.15      6.10 o 
   0  -1  10       33.14       34.51      1.81 o 
   1  -1  10       32.86       29.47      2.56 o 
   2  -1  10        5.46        5.88      1.65 o 
   3  -1  10       16.31       14.25      2.28 o 
   4  -1  10        2.03        2.78      1.38 o 
  -5   0  10        7.17        7.49      2.12 o 
  -4   0  10        1.14        0.67      1.66 o 
  -3   0  10        1.06        0.49      1.45 o 
  -2   0  10       67.14       55.80      3.12 o 
  -1   0  10       27.80       26.38      2.31 o 
   0   0  10       56.69       55.76      4.31 o 
   1   0  10        9.79        5.45      1.36 o 
   2   0  10       19.94       23.01      2.38 o 
   3   0  10       10.89       10.74      2.12 o 
   4   0  10        0.01        3.24      1.04 o 
   5   0  10        3.68        1.81      1.89 o 
  -5   1  10        7.56       10.01      2.02 o 
  -4   1  10       11.81       10.85      2.10 o 
  -3   1  10       12.61       14.43      2.09 o 
  -2   1  10        4.11        4.25      1.36 o 
  -1   1  10        3.64        3.26      1.24 o 
   0   1  10       28.00       27.84      1.67 o 
   1   1  10       86.71       75.01      3.77 o 
   2   1  10      121.43      113.58      4.47 o 
   3   1  10       85.25       76.62      3.78 o 
   4   1  10       23.86       25.58      2.47 o 
   5   1  10        5.19        4.43      1.85 o 
  -4   2  10       48.21       46.17      3.46 o 
  -3   2  10      122.99      111.65      4.80 o 
  -2   2  10       81.16       76.17      3.79 o 
  -1   2  10       75.12       78.29      3.56 o 
   0   2  10        0.14        2.22      1.54 o 
   1   2  10        1.55        3.47      1.04 o 
   2   2  10      122.21      120.28      4.73 o 
   3   2  10       18.48       15.68      2.02 o 
   4   2  10      126.37      129.93      4.98 o 
   5   2  10        0.52        0.30      1.57 o 
  -3   3  10        2.54        0.15      1.75 o 
  -2   3  10       10.90       10.47      1.98 o 
  -1   3  10        9.05       11.22      1.92 o 
   0   3  10        1.04        1.15      0.86 o 
   1   3  10        4.64        4.28      1.55 o 
   2   3  10       10.87        7.63      1.85 o 
   3   3  10       70.29       71.65      3.66 o 
   4   3  10       22.14       22.15      2.44 o 
   5   3  10        9.74       11.78      2.11 o 
  -3   4  10       12.16       12.39      2.15 o 
  -2   4  10        3.02        3.27      1.55 o 
  -1   4  10       77.32       73.39      4.25 o 
   0   4  10        0.42        0.40      1.13 o 
   1   4  10       17.75       21.52      2.37 o 
   2   4  10       28.37       31.53      2.67 o 
   3   4  10        4.79        4.45      1.59 o 
   4   4  10        0.70        2.24      1.39 o 
   5   4  10       12.28       13.74      2.12 o 
  -1   5  10        2.45        3.43      1.30 o 
   0   5  10        3.19        0.55      1.18 o 
   1   5  10       50.79       55.93      3.85 o 
   2   5  10        1.81        0.61      1.90 o 
   3   5  10       69.52       76.26      4.16 o 
   4   5  10       10.21       11.93      1.88 o 
   5   5  10        0.14        0.33      1.41 o 
   0   6  10        2.71        2.50      1.30 o 
   1   6  10        1.97        0.67      1.80 o 
   2   6  10        0.79        1.18      1.56 o 
   3   6  10       18.11       20.59      2.89 o 
   4   6  10        0.71        1.90      1.58 o 
  -3  -3  11        6.87        3.29      2.00 o 
  -2  -3  11        0.97        1.08      1.54 o 
  -1  -3  11       13.87       13.98      2.07 o 
   0  -3  11        0.65        1.30      1.30 o 
   1  -3  11       14.03        9.22      2.52 o 
  -4  -2  11        2.30        3.67      1.26 o 
  -3  -2  11       49.21       47.64      3.14 o 
  -2  -2  11        2.68        2.54      1.26 o 
  -1  -2  11       23.27       26.46      2.44 o 
   0  -2  11        2.10        0.07      1.18 o 
   1  -2  11        7.27        7.34      2.06 o 
   2  -2  11        5.47        5.44      1.83 o 
  -4  -1  11        0.56        0.28      1.38 o 
  -3  -1  11       38.12       30.64      2.58 o 
  -2  -1  11        3.05        2.66      1.79 o 
  -1  -1  11        2.32        0.68      2.06 o 
   0  -1  11       15.16       17.94      1.69 o 
   1  -1  11       67.56       69.54      3.97 o 
   2  -1  11        0.20        2.21      1.47 o 
   3  -1  11       15.56       14.63      2.18 o 
  -4   0  11       19.70       16.24      2.26 o 
  -3   0  11        1.19        1.06      1.37 o 
  -2   0  11        4.00        5.94      1.44 o 
  -1   0  11       35.71       30.76      2.75 o 
   0   0  11       18.05       18.98      3.39 o 
   1   0  11       76.52       76.20      3.91 o 
   2   0  11       51.53       57.20      3.40 o 
   3   0  11       51.55       52.94      3.54 o 
   4   0  11        6.24        5.64      1.93 o 
  -4   1  11       10.51        6.76      2.12 o 
  -3   1  11       22.77       18.98      2.28 o 
  -2   1  11       39.66       35.11      2.74 o 
  -1   1  11        0.74        1.85      1.35 o 
   0   1  11        0.89        0.11      0.92 o 
   1   1  11        9.36        6.77      1.71 o 
   2   1  11      109.95      104.53      4.50 o 
   3   1  11        0.40        1.49      1.49 o 
   4   1  11       23.50       28.84      2.82 o 
  -3   2  11        0.95        1.74      1.55 o 
  -2   2  11       11.54       13.40      1.89 o 
  -1   2  11       16.00       13.49      2.26 o 
   0   2  11       18.15       20.60      2.83 o 
   1   2  11        8.72        8.40      1.61 o 
   2   2  11        0.03        0.98      1.08 o 
   3   2  11        6.44        3.92      1.69 o 
   4   2  11       42.64       44.59      3.10 o 
  -2   3  11        0.00        1.34      1.18 o 
  -1   3  11       43.22       40.93      3.32 o 
   0   3  11       33.93       39.46      2.91 o 
   1   3  11       15.30       11.44      2.30 o 
   2   3  11       29.23       32.23      2.61 o 
   3   3  11        0.18        1.19      1.15 o 
   4   3  11        2.60        2.90      1.56 o 
  -2   4  11        0.33        0.83      1.27 o 
  -1   4  11       12.67       11.55      2.41 o 
   0   4  11        0.41        1.93      0.99 o 
   1   4  11      118.74      132.24      5.23 o 
   2   4  11       32.60       38.38      3.00 o 
   3   4  11       34.56       37.69      3.14 o 
   4   4  11        3.14        1.42      1.79 o 
   0   5  11        0.03        0.19      1.15 o 
   1   5  11       25.42       23.73      2.81 o 
   2   5  11        2.16        0.65      1.99 o 
   3   5  11       26.98       27.29      2.94 o 
   4   5  11        0.03        0.17      1.74 o 
  -2  -2  12        4.13        6.45      1.77 o 
  -1  -2  12       19.87       17.81      2.48 o 
   0  -2  12        0.10        1.66      1.17 o 
  -3  -1  12        2.33        0.56      1.57 o 
  -2  -1  12        0.27        0.15      1.23 o 
  -1  -1  12        5.17        3.23      1.55 o 
   0  -1  12       21.09       19.70      1.76 o 
   1  -1  12       44.02       40.82      3.38 o 
  -3   0  12        3.89        2.36      1.73 o 
  -2   0  12       15.40       11.63      1.93 o 
  -1   0  12       14.02       11.15      1.90 o 
   0   0  12       12.37       11.65      1.72 o 
   1   0  12        1.02        1.83      1.36 o 
   2   0  12       28.77       34.05      3.09 o 
  -2   1  12       23.25       23.42      2.48 o 
  -1   1  12        0.02        1.28      1.40 o 
   0   1  12       20.89       22.52      1.71 o 
   1   1  12       10.07        9.25      1.85 o 
   2   1  12        9.70       10.67      1.97 o 
   3   1  12        2.51        0.48      1.81 o 
  -2   2  12        3.29        1.44      1.64 o 
  -1   2  12       10.47        9.45      2.04 o 
   0   2  12       51.76       53.21      2.75 o 
   1   2  12        0.02        1.17      1.21 o 
   2   2  12       30.36       36.40      2.93 o 
   3   2  12        4.70        6.37      1.78 o 
  -1   3  12       21.95       25.42      2.81 o 
   0   3  12       34.39       36.45      3.48 o 
   1   3  12       41.04       41.21      3.12 o 
   2   3  12       22.39       24.05      2.66 o 
   3   3  12        0.20        0.16      1.58 o 
   0   4  12        1.79        2.24      1.71 o 
   1   4  12       21.17       20.82      2.71 o 
   2   4  12        1.07        0.65      1.60 o 
                                                 
